# Supplementary material for: CAGER: classification analysis of gene expression regulation using multiple information sources
Source: BMC Bioinformatics. 2005 May 12;6:114. doi: 10.1186/1471-2105-6-114 (PMC1174863; doi:10.1186/1471-2105-6-114)
Supplement: Additional File 1 — This Excel file contains Supplementary Table 1 that lists the cross-validation accuracies of decision tree models built for genes selected by different DEG identification methods. [file 1471-2105-6-114-S1.xls]

## Sheet: all
Supplementatry Table 1: 10-CV accuracies for models built for genes selected by different methods
Dataset 1-77 are for cell cycle. Data set prefixed with "y" are for stress responses. Up: up-regulated genes. Down: down-regulated genes
method	data set	data set	kappa	sensitivity	specificity
edge	up	1	0.5671	0.548	0.9574
edge	up	10	0.37683	0.3765	0.9433
edge	up	11	0.31122	0.3085	0.9477
edge	up	12	0.42913	0.426	0.946
edge	up	13	0.47867	0.4912	0.9377
edge	up	14	0.40838	0.44	0.924
edge	up	15	0.35283	0.3757	0.9305
edge	up	16	0.51358	0.514	0.946
edge	up	17	0.33443	0.3448	0.9383
edge	up	18	0.44154	0.466	0.9299
edge	up	19	0.3387	0.3225	0.9557
edge	up	2	0.34678	0.3347	0.9517
edge	up	20	0.3992	0.398	0.9443
edge	up	21	0.29646	0.302	0.9426
edge	up	22	0.35011	0.3715	0.9297
edge	up	23	0.26867	0.3	0.927
edge	up	24	0.42873	0.4167	0.9503
edge	up	25	0.42326	0.42	0.9459
edge	up	26	0.19455	0.218	0.9391
edge	up	27	0.30197	0.3104	0.9411
edge	up	28	0.31799	0.3388	0.9323
edge	up	29	0.22476	0.236	0.9467
edge	up	3	0.64978	0.6512	0.9539
edge	up	30	0.49581	0.524	0.9289
edge	up	31	0.13652	0.17	0.9389
edge	up	32	0.38147	0.406	0.9291
edge	up	33	0.30194	0.3128	0.9385
edge	up	34	0.3484	0.362	0.9353
edge	up	35	0.28184	0.3	0.9348
edge	up	36	0.28389	0.2613	0.9632
edge	up	37	0.20352	0.2044	0.9547
edge	up	38	0.33657	0.348	0.9365
edge	up	39	0.24097	0.2204	0.9667
edge	up	4	0.47639	0.476	0.944
edge	up	40	0.32887	0.3512	0.9304
edge	up	41	0.37959	0.398	0.9326
edge	up	42	0.16263	0.1897	0.9385
edge	up	43	0.18225	0.1918	0.9516
edge	up	44	0.31096	0.3105	0.949
edge	up	45	0.25812	0.2693	0.9413
edge	up	46	0.28066	0.2731	0.954
edge	up	5	0.35835	0.3509	0.9498
edge	up	6	0.25024	0.2428	0.956
edge	up	64	0.24736	0.259	0.9415
edge	up	65	0.2113	0.2084	0.9575
edge	up	66	0.10878	0.1305	0.9518
edge	up	67	0.09657	0.1347	0.9408
edge	up	68	0.66511	0.6534	0.9609
edge	up	69	0.31374	0.3428	0.9259
edge	up	7	0.32119	0.3125	0.9526
edge	up	70	0.20209	0.2256	0.9371
edge	up	71	0.17091	0.2061	0.9307
edge	up	72	0.3103	0.3226	0.9374
edge	up	73	0.24152	0.2592	0.9383
edge	up	74	0.21305	0.212	0.9546
edge	up	75	0.40196	0.4105	0.938
edge	up	76	0.31056	0.32	0.9392
edge	up	77	0.25032	0.2468	0.9525
edge	up	8	0.39015	0.4189	0.9251
edge	up	9	0.39719	0.4088	0.9353
edge	up	y11-20	0.38803	0.3745	0.9516
edge	up	y11-21	0.24368	0.2674	0.9341
edge	up	y11-84	0.24152	0.253	0.9429
edge	up	y11-85	0.30577	0.3001	0.9503
edge	up	y11n116	0.11664	0.1303	0.9587
edge	up	y11n117	0.429	0.4651	0.9213
edge	up	y11n118	0.34202	0.3203	0.9582
edge	up	y11n119	0.41461	0.4044	0.9499
edge	up	y11n121	0.39696	0.38	0.9541
edge	up	y11n122	0.30614	0.3091	0.9445
edge	up	y11n63	0.52535	0.5284	0.9439
edge	up	y11n64	0.42801	0.4386	0.9368
edge	up	y11n65	0.31789	0.3697	0.9098
edge	up	y11n66	0.33438	0.3544	0.9317
edge	up	y11n78	0.32074	0.3458	0.9291
edge	up	y11n79	0.32402	0.3283	0.9428
edge	up	y11n80	0.42701	0.4021	0.9582
edge	up	y11n81	0.49663	0.4689	0.9601
edge	up	y12-2	0.35764	0.3744	0.9338
edge	up	y12-3	0.28674	0.3105	0.9316
edge	up	y12-4	0.24686	0.2727	0.9315
edge	up	y12-5	0.33862	0.3588	0.9311
edge	up	y12-6	0.31759	0.3061	0.9536
edge	up	y12-7	0.35847	0.352	0.9485
edge	up	y12-85	0.37756	0.3637	0.9523
edge	up	y12a27	0.36296	0.3532	0.9501
edge	up	y12a28	0.43329	0.4167	0.9538
edge	up	y12a29	0.41146	0.3917	0.9546
edge	up	y12a30	0.45479	0.4596	0.9415
edge	up	y12a31	0.20436	0.2105	0.9512
edge	up	y12a32	0.2805	0.2959	0.9372
edge	up	y12a33	0.26565	0.2632	0.9507
edge	up	y12a34	0.21134	0.2144	0.9522
edge	up	y12a35	0.1819	0.2021	0.9449
edge	up	y12a72	0.30226	0.302	0.9469
edge	up	y12a73	0.27014	0.2673	0.9509
edge	up	y12a74	0.35268	0.3595	0.9395
edge	up	y12a75	0.27295	0.304	0.9261
edge	up	y12a76	0.36157	0.3776	0.9332
edge	up	y12a77	0.36036	0.3978	0.9202
edge	up	y12a78	0.28948	0.3211	0.9256
edge	up	y12a79	0.28314	0.3127	0.9274
edge	up	y12a80	0.25423	0.2702	0.939
edge	up	y12a81	0.30326	0.3297	0.928
edge	up	y12n109	0.52624	0.516	0.9513
edge	up	y12n110	0.14376	0.1513	0.958
edge	up	y12n111	0.324	0.311	0.9537
edge	up	y12n112	0.43345	0.4293	0.9459
edge	up	y12n114	0.15477	0.186	0.9359
edge	up	y12n115	0.13255	0.1356	0.9637
edge	up	y12n116	0.3249	0.3199	0.9496
edge	up	y13-88	0.53663	0.5168	0.9575
edge	up	y13-89	0.40917	0.406	0.9452
edge	up	y13-90	0.31038	0.336	0.9282
edge	up	y13-91	0.35104	0.3368	0.9534
edge	up	y13-92	0.28772	0.286	0.9484
edge	up	y13-93	0.36425	0.346	0.9552
edge	up	y13-94	0.34474	0.352	0.9394
edge	up	y13-95	0.46568	0.447	0.9555
edge	up	y13n001	0.09754	0.1417	0.9358
edge	up	y13n007	0.05831	0.0803	0.9621
edge	up	y13n008	0.08963	0.1229	0.9464
edge	up	y13n009	0.19798	0.2108	0.9451
edge	up	y13n010	0.20145	0.1933	0.9616
edge	up	y13n017	0.27049	0.2757	0.9449
edge	up	y13n018	0.20437	0.218	0.9453
edge	up	y13n019	0.26713	0.2763	0.9431
edge	up	y13n020	0.3199	0.3062	0.9552
edge	up	y13n021	0.61027	0.636	0.9384
edge	up	y13n123	0.23449	0.2354	0.9515
edge	up	y13n124	0.30431	0.2933	0.953
edge	up	y13n125	0.33023	0.3545	0.9302
edge	up	y13n126	0.14765	0.1724	0.9423
edge	up	y13n127	0.30869	0.3217	0.9365
edge	up	y14-129	0.15508	0.1575	0.9598
edge	up	y14-130	0.17368	0.2085	0.9324
edge	up	y14n034c	0.26125	0.2523	0.9555
edge	up	y14n035c	0.3281	0.3488	0.9309
edge	up	y14n036c	0.48592	0.4914	0.9408
edge	up	y14n037c	0.40032	0.4132	0.9344
edge	up	y14n038c	0.39659	0.4132	0.9346
edge	up	y14n039c	0.26836	0.3109	0.9188
edge	up	y14n040c	0.36735	0.4177	0.9116
edge	up	y14n041c	0.27722	0.2688	0.9546
edge	up	y14n042c	0.27008	0.2801	0.9413
edge	up	y14n043c	0.37715	0.368	0.95
edge	up	y14n044c	0.36545	0.3332	0.9645
edge	up	y14n045c	0.39014	0.356	0.9652
edge	up	y14n046c	0.39111	0.4105	0.9318
edge	up	y14n047c	0.31569	0.2931	0.9619
edge	up	y14n069	0.47961	0.517	0.9235
edge	up	y14n070	0.37891	0.4063	0.9255
edge	up	y14n071	0.3737	0.332	0.9699
edge	up	y14n072	0.09248	0.126	0.945
edge	up	y14n073	0.13627	0.1433	0.9599
edge	up	y14n074	0.26156	0.2596	0.9516
edge	up	y14n075	0.2384	0.2774	0.9248
edge	up	y14n081	0.30774	0.3086	0.9457
edge	up	y14n082	0.21744	0.226	0.9472
edge	up	y14n083	0.18332	0.1786	0.9622
edge	up	y14n084	0.18332	0.2	0.9466
edge	up	y14n085	0.11882	0.146	0.9464
edge	up	y14n086	0.30939	0.3333	0.9309
edge	up	y14n088	0.39616	0.41	0.9341
edge	up	y14n089	0.30355	0.3057	0.9465
edge	up	y14n090	0.18042	0.214	0.9325
edge	up	y14n091	0.45706	0.4457	0.9499
edge	up	y14n092	0.29679	0.3158	0.9338
edge	up	y14n094	0.17248	0.163	0.9683
edge	up	y14n095	0.25236	0.2468	0.9539
edge	up	y15-119	0.25827	0.2766	0.9366
edge	up	y15-128	0.51158	0.4849	0.9593
edge	up	y16-103	0.27623	0.2668	0.9548
edge	up	y16-104	0.49236	0.5065	0.936
edge	up	y16-105	0.42777	0.4511	0.929
edge	up	y16-106	0.23324	0.2857	0.9155
edge	up	y16-107	0.12851	0.15	0.9498
edge	up	y16-108	0.22061	0.234	0.9443
edge	up	y16-109	0.41506	0.424	0.9379
edge	up	y16-110	0.40075	0.382	0.9553
edge	up	y16-111	0.23803	0.249	0.9446
edge	up	y16-112	0.21402	0.2022	0.9632
edge	up	y16-113	0.43094	0.4416	0.9368
edge	up	y16-114	0.32881	0.3428	0.9358
edge	up	y16-115	0.36662	0.354	0.9532
edge	up	y16-134	0.43421	0.4292	0.9456
edge	up	y16-135	0.36828	0.361	0.9492
edge	up	y16-51	0.2756	0.2878	0.9406
edge	up	y16-52	0.47397	0.4563	0.9535
edge	up	y16-53	0.27746	0.2717	0.952
edge	up	y16-57	0.45437	0.4667	0.9356
edge	up	y16-58	0.48425	0.4855	0.9433
edge	up	y16-59	0.40877	0.4405	0.9226
edge	up	y16-60	0.238	0.2672	0.9295
edge	up	y16-62	0.30507	0.2934	0.9556
edge	up	y16-71	0.39356	0.3687	0.9588
edge	up	y80-813	0.178	0.1834	0.9547
edge	up	y9-11	0.37722	0.3646	0.9513
edge	up	y9-12	0.39033	0.3959	0.9397
edge	up	y9-13	0.35792	0.373	0.9343
edge	up	y9-14	0.32725	0.3404	0.938
edge	up	y9-2	0.46236	0.4315	0.9617
edge	up	y9-3	0.41108	0.3977	0.9511
edge	up	y9-32	0.41741	0.415	0.9443
edge	up	y9-33	0.33844	0.3127	0.9616
edge	up	y9-4	0.4576	0.4315	0.9584
edge	up	y9-40	0.40317	0.3919	0.9499
edge	up	y9-42	0.40277	0.3639	0.9671
edge	up	y9-43	0.45175	0.4666	0.9344
edge	up	y9-44	0.35081	0.3522	0.944
edge	up	y9-45	0.32655	0.3023	0.9611
edge	up	y9-5	0.36853	0.3639	0.947
edge	up	y9-54	0.28449	0.2776	0.9529
edge	up	y9-7	0.35398	0.3327	0.958
edge	up	y9-8	0.49952	0.4978	0.9454
edge	down	1	0.456	0.46	0.9412
edge	down	10	0.48626	0.5229	0.9236
edge	down	11	0.57501	0.6062	0.9326
edge	down	12	0.46472	0.496	0.9253
edge	down	13	0.50822	0.5121	0.9429
edge	down	14	0.45709	0.424	0.9626
edge	down	15	0.34596	0.3146	0.9643
edge	down	16	0.2013	0.216	0.9462
edge	down	17	0.32197	0.322	0.9447
edge	down	18	0.2181	0.244	0.9332
edge	down	19	0.2671	0.3	0.9258
edge	down	2	0.36352	0.3694	0.94
edge	down	20	0.35072	0.35	0.9446
edge	down	21	0.2894	0.2668	0.9624
edge	down	22	0.44796	0.398	0.9732
edge	down	23	0.09663	0.1169	0.9563
edge	down	24	0.28262	0.3042	0.9316
edge	down	25	0.45005	0.4479	0.9458
edge	down	26	0.37667	0.3668	0.9498
edge	down	27	0.31324	0.3147	0.9456
edge	down	28	0.18829	0.1978	0.9497
edge	down	29	0.35201	0.3604	0.9379
edge	down	3	0.37428	0.362	0.9512
edge	down	30	0.22565	0.2313	0.9477
edge	down	31	0.32225	0.3389	0.9345
edge	down	32	0.17565	0.1792	0.9571
edge	down	33	0.25975	0.2607	0.9491
edge	down	34	0.34012	0.3021	0.9693
edge	down	35	0.25198	0.227	0.9678
edge	down	36	0.21773	0.2212	0.9507
edge	down	37	0.11173	0.1305	0.9543
edge	down	38	0.10268	0.1377	0.9426
edge	down	39	0.10681	0.134	0.947
edge	down	4	0.36822	0.374	0.94
edge	down	40	0.11398	0.1469	0.9412
edge	down	41	0.16378	0.19	0.9406
edge	down	42	0.14867	0.1813	0.9367
edge	down	43	0.28543	0.292	0.9424
edge	down	44	0.02635	0.0529	0.9673
edge	down	45	0.18781	0.206	0.9439
edge	down	46	0.06704	0.1021	0.9477
edge	down	5	0.61714	0.6042	0.9581
edge	down	6	0.34985	0.3574	0.9395
edge	down	64	0.40323	0.4408	0.9202
edge	down	65	0.53491	0.5177	0.9556
edge	down	66	0.45872	0.4479	0.9498
edge	down	67	0.4073	0.406	0.9447
edge	down	68	0.25528	0.272	0.9378
edge	down	69	0.19491	0.202	0.952
edge	down	7	0.54238	0.547	0.9455
edge	down	70	0.31741	0.3428	0.9298
edge	down	71	0.25367	0.266	0.9406
edge	down	72	0.16197	0.174	0.9512
edge	down	73	0.17047	0.186	0.9466
edge	down	74	0.31987	0.3392	0.937
edge	down	75	0.37289	0.4144	0.9176
edge	down	76	0.25575	0.274	0.9366
edge	down	77	0.19027	0.2074	0.944
edge	down	8	0.41597	0.44	0.9287
edge	down	9	0.5357	0.5584	0.934
edge	down	y11-20	0.41543	0.4476	0.924
edge	down	y11-21	0.53919	0.5499	0.9401
edge	down	y11-84	0.56093	0.5814	0.9363
edge	down	y11-85	0.43609	0.4305	0.9469
edge	down	y11n116	0.13593	0.1686	0.9387
edge	down	y11n117	0.69598	0.7065	0.9536
edge	down	y11n118	0.72146	0.7239	0.9608
edge	down	y11n119	0.76511	0.8266	0.9407
edge	down	y11n121	0.65626	0.6481	0.9587
edge	down	y11n122	0.80483	0.8555	0.9503
edge	down	y11n63	0.62	0.6092	0.9569
edge	down	y11n64	0.6469	0.6456	0.9542
edge	down	y11n65	0.84995	0.8777	0.9665
edge	down	y11n66	0.7789	0.7868	0.9643
edge	down	y11n78	0.82447	0.8437	0.9659
edge	down	y11n79	0.6699	0.6893	0.9468
edge	down	y11n80	0.29764	0.3295	0.9241
edge	down	y11n81	0.13356	0.1829	0.9248
edge	down	y12-2	0.51381	0.5169	0.9438
edge	down	y12-3	0.61911	0.6688	0.9273
edge	down	y12-4	0.24097	0.2616	0.9367
edge	down	y12-5	0.26693	0.2913	0.9314
edge	down	y12-6	0.2515	0.2532	0.9494
edge	down	y12-7	0.32746	0.3192	0.9503
edge	down	y12-85	0.60682	0.6708	0.9186
edge	down	y12a27	0.76354	0.7933	0.9532
edge	down	y12a28	0.62764	0.689	0.922
edge	down	y12a29	0.33203	0.3453	0.938
edge	down	y12a30	0.3871	0.3875	0.9456
edge	down	y12a31	0.69132	0.7187	0.9453
edge	down	y12a32	0.31353	0.2938	0.9593
edge	down	y12a33	0.30432	0.3239	0.9359
edge	down	y12a34	0.24294	0.2637	0.9358
edge	down	y12a35	0.29245	0.319	0.9283
edge	down	y12a72	0.11258	0.151	0.9386
edge	down	y12a73	0.34443	0.3628	0.9314
edge	down	y12a74	0.66966	0.6522	0.9636
edge	down	y12a75	0.76609	0.7807	0.9601
edge	down	y12a76	0.48543	0.512	0.9285
edge	down	y12a77	0.38344	0.4121	0.9251
edge	down	y12a78	0.3786	0.3829	0.9406
edge	down	y12a79	0.24988	0.306	0.9117
edge	down	y12a80	0.23063	0.304	0.9019
edge	down	y12a81	0.18657	0.2334	0.9226
edge	down	y12n109	0.35364	0.3536	0.9441
edge	down	y12n110	0.41628	0.4244	0.9385
edge	down	y12n111	0.20287	0.2256	0.9388
edge	down	y12n112	0.36318	0.3806	0.9327
edge	down	y12n114	0.38554	0.4002	0.9346
edge	down	y12n115	0.28371	0.3041	0.933
edge	down	y12n116	0.20144	0.2262	0.9369
edge	down	y13-88	0.67955	0.6801	0.9558
edge	down	y13-89	0.80177	0.7958	0.9732
edge	down	y13-90	0.77744	0.7798	0.9663
edge	down	y13-91	0.72367	0.7617	0.9445
edge	down	y13-92	0.72216	0.7141	0.9644
edge	down	y13-93	0.52965	0.5667	0.9256
edge	down	y13-94	0.31648	0.311	0.9489
edge	down	y13-95	0.26814	0.2673	0.9493
edge	down	y13n001	0.2787	0.2765	0.9493
edge	down	y13n007	0.14104	0.164	0.9453
edge	down	y13n008	0.2351	0.228	0.9579
edge	down	y13n009	0.14649	0.1713	0.9441
edge	down	y13n010	0.40241	0.434	0.9239
edge	down	y13n017	0.6196	0.614	0.9539
edge	down	y13n018	0.59735	0.6189	0.9394
edge	down	y13n019	0.59939	0.602	0.949
edge	down	y13n020	0.52963	0.5543	0.9328
edge	down	y13n021	0.44746	0.4491	0.9427
edge	down	y13n123	0.3638	0.3659	0.9429
edge	down	y13n124	0.31507	0.3062	0.9525
edge	down	y13n125	0.27871	0.3246	0.9163
edge	down	y13n126	0.12368	0.1448	0.9503
edge	down	y13n127	0.17129	0.182	0.9504
edge	down	y14-129	0.0368	0.0647	0.9626
edge	down	y14-130	0.04064	0.0647	0.9644
edge	down	y14n034c	0.19875	0.2235	0.9388
edge	down	y14n035c	0.67309	0.7089	0.9392
edge	down	y14n036c	0.54149	0.5542	0.9396
edge	down	y14n037c	0.55901	0.5727	0.9407
edge	down	y14n038c	0.24254	0.2796	0.9255
edge	down	y14n039c	0.31679	0.3187	0.9471
edge	down	y14n040c	0.30359	0.3522	0.9128
edge	down	y14n041c	0.34976	0.4355	0.8912
edge	down	y14n042c	0.36733	0.362	0.9465
edge	down	y14n043c	0.77573	0.8251	0.9464
edge	down	y14n044c	0.29385	0.298	0.9444
edge	down	y14n045c	0.272	0.2633	0.9538
edge	down	y14n046c	0.28328	0.2705	0.957
edge	down	y14n047c	0.28142	0.2712	0.9559
edge	down	y14n069	0.2145	0.2409	0.9354
edge	down	y14n070	0.25214	0.2775	0.9314
edge	down	y14n071	0.21969	0.2573	0.9261
edge	down	y14n072	0.52464	0.552	0.9311
edge	down	y14n073	0.60685	0.6435	0.9333
edge	down	y14n074	0.73809	0.7196	0.9717
edge	down	y14n075	0.30976	0.2915	0.9581
edge	down	y14n081	0.39058	0.4065	0.9331
edge	down	y14n082	0.1711	0.1772	0.9553
edge	down	y14n083	0.73447	0.785	0.9402
edge	down	y14n084	0.69451	0.734	0.9402
edge	down	y14n085	0.38347	0.3749	0.9491
edge	down	y14n086	0.15967	0.2	0.931
edge	down	y14n088	0.25499	0.2729	0.937
edge	down	y14n089	0.36843	0.394	0.9277
edge	down	y14n090	0.21281	0.2478	0.9283
edge	down	y14n091	0.14748	0.1714	0.9439
edge	down	y14n092	0.19917	0.2326	0.9309
edge	down	y14n094	0.60149	0.5696	0.9668
edge	down	y14n095	0.26726	0.2744	0.9442
edge	down	y15-119	0.32878	0.3245	0.9481
edge	down	y15-128	0.57477	0.57	0.9504
edge	down	y16-103	0.27286	0.268	0.9528
edge	down	y16-104	0.36519	0.3856	0.9319
edge	down	y16-105	0.30974	0.364	0.9083
edge	down	y16-106	0.2697	0.302	0.9264
edge	down	y16-107	0.24399	0.284	0.9221
edge	down	y16-108	0.17362	0.192	0.9452
edge	down	y16-109	0.58109	0.5814	0.9482
edge	down	y16-110	0.69398	0.7225	0.9449
edge	down	y16-111	0.23545	0.248	0.9429
edge	down	y16-112	0.11062	0.148	0.9385
edge	down	y16-113	0.69684	0.7019	0.9557
edge	down	y16-114	0.47771	0.492	0.9356
edge	down	y16-115	0.26379	0.2879	0.9319
edge	down	y16-134	0.25511	0.304	0.9164
edge	down	y16-135	0.21899	0.228	0.9471
edge	down	y16-51	0.50115	0.538	0.9243
edge	down	y16-52	0.79018	0.7718	0.9768
edge	down	y16-53	0.25441	0.2897	0.9234
edge	down	y16-57	0.24551	0.2654	0.9359
edge	down	y16-58	0.31237	0.33	0.935
edge	down	y16-59	0.3773	0.388	0.9359
edge	down	y16-60	0.30878	0.31	0.9449
edge	down	y16-62	0.55004	0.568	0.9375
edge	down	y16-71	0.26393	0.2918	0.9294
edge	down	y80-813	0.48062	0.4896	0.9388
edge	down	y9-11	0.59251	0.618	0.9365
edge	down	y9-12	0.66856	0.6703	0.9551
edge	down	y9-13	0.18058	0.198	0.9442
edge	down	y9-14	0.18302	0.1875	0.9549
edge	down	y9-2	0.16716	0.2	0.9337
edge	down	y9-3	0.22887	0.2613	0.9285
edge	down	y9-32	0.32374	0.3563	0.9235
edge	down	y9-33	0.11449	0.142	0.9454
edge	down	y9-4	0.21606	0.234	0.9405
edge	down	y9-40	0.48555	0.5245	0.9232
edge	down	y9-42	0.24203	0.25	0.9458
edge	down	y9-43	0.28219	0.3001	0.9353
edge	down	y9-44	0.18918	0.232	0.9244
edge	down	y9-45	0.23763	0.2542	0.9392
edge	down	y9-5	0.19292	0.2326	0.9259
edge	down	y9-54	0.12655	0.1447	0.9521
edge	down	y9-7	0.23578	0.2448	0.9454
edge	down	y9-8	0.12629	0.184	0.9216
vsn	up	1	0.60752	0.578	0.9653
vsn	up	10	0.39478	0.3746	0.9567
vsn	up	11	0.48615	0.4978	0.9375
vsn	up	12	0.43463	0.424	0.95
vsn	up	13	0.49654	0.5152	0.9348
vsn	up	14	0.53068	0.568	0.9252
vsn	up	15	0.38818	0.3976	0.9385
vsn	up	16	0.5204	0.54	0.9347
vsn	up	17	0.37954	0.3928	0.935
vsn	up	18	0.50218	0.5	0.9462
vsn	up	19	0.32682	0.3428	0.9359
vsn	up	2	0.30834	0.2917	0.957
vsn	up	20	0.43709	0.4543	0.9329
vsn	up	21	0.31065	0.296	0.9573
vsn	up	22	0.3927	0.4204	0.9258
vsn	up	23	0.34106	0.382	0.917
vsn	up	24	0.4305	0.404	0.9591
vsn	up	25	0.45666	0.454	0.9453
vsn	up	26	0.26698	0.258	0.9553
vsn	up	27	0.25315	0.2771	0.9338
vsn	up	28	0.23693	0.2673	0.9309
vsn	up	29	0.20944	0.244	0.9292
vsn	up	3	0.63885	0.6501	0.9479
vsn	up	30	0.37389	0.404	0.9249
vsn	up	31	0.21579	0.214	0.9554
vsn	up	32	0.41076	0.436	0.9284
vsn	up	33	0.35652	0.3596	0.9428
vsn	up	34	0.38366	0.37	0.9524
vsn	up	35	0.46883	0.4521	0.9533
vsn	up	36	0.17854	0.19	0.9497
vsn	up	37	0.25088	0.2417	0.9573
vsn	up	38	0.35341	0.364	0.9373
vsn	up	39	0.20076	0.196	0.9598
vsn	up	4	0.53779	0.5232	0.954
vsn	up	40	0.31409	0.3428	0.9271
vsn	up	41	0.33574	0.3709	0.9213
vsn	up	42	0.18358	0.2043	0.943
vsn	up	43	0.24648	0.2674	0.9372
vsn	up	44	0.25691	0.2735	0.9386
vsn	up	45	0.32081	0.3266	0.9415
vsn	up	46	0.24397	0.2508	0.9449
vsn	up	5	0.31416	0.3261	0.9376
vsn	up	6	0.26382	0.2489	0.9606
vsn	up	64	0.24159	0.2439	0.9493
vsn	up	65	0.18254	0.2126	0.9325
vsn	up	66	0.14214	0.1668	0.9452
vsn	up	67	0.31849	0.312	0.9505
vsn	up	68	0.53118	0.5856	0.9169
vsn	up	69	0.29771	0.3001	0.9449
vsn	up	7	0.25891	0.263	0.9479
vsn	up	70	0.43813	0.3929	0.97
vsn	up	71	0.21445	0.2084	0.959
vsn	up	72	0.31806	0.324	0.9414
vsn	up	73	0.28923	0.2892	0.9464
vsn	up	74	0.12006	0.16	0.9367
vsn	up	76	0.34548	0.338	0.9494
vsn	up	77	0.44828	0.4091	0.9668
vsn	up	8	0.36222	0.3851	0.93
vsn	up	9	0.38962	0.4022	0.9362
vsn	up	y11-20	0.34655	0.3427	0.9472
vsn	up	y11-21	0.26103	0.2833	0.9337
vsn	up	y11-84	0.31925	0.3201	0.9459
vsn	up	y11-85	0.21817	0.2168	0.9545
vsn	up	y11n116	0.12935	0.1416	0.958
vsn	up	y11n117	0.37342	0.3866	0.9359
vsn	up	y11n118	0.40036	0.381	0.9553
vsn	up	y11n119	0.51964	0.5401	0.9354
vsn	up	y11n121	0.31196	0.3198	0.9406
vsn	up	y11n122	0.3134	0.3318	0.9339
vsn	up	y11n63	0.47959	0.4854	0.9403
vsn	up	y11n64	0.48534	0.5214	0.9244
vsn	up	y11n65	0.4226	0.4479	0.9273
vsn	up	y11n66	0.35571	0.3567	0.9425
vsn	up	y11n78	0.32689	0.3697	0.9177
vsn	up	y11n79	0.31554	0.3241	0.9412
vsn	up	y11n80	0.35006	0.3476	0.9454
vsn	up	y11n81	0.4165	0.4087	0.948
vsn	up	y12-2	0.26981	0.2844	0.9389
vsn	up	y12-3	0.28722	0.3148	0.9283
vsn	up	y12-4	0.26391	0.2955	0.9264
vsn	up	y12-5	0.31892	0.3439	0.9282
vsn	up	y12-6	0.30082	0.296	0.949
vsn	up	y12-85	0.42411	0.3873	0.9652
vsn	up	y12a27	0.37781	0.3721	0.9481
vsn	up	y12a28	0.4379	0.4313	0.947
vsn	up	y12a29	0.33991	0.3459	0.9407
vsn	up	y12a30	0.51242	0.4723	0.9673
vsn	up	y12a31	0.26002	0.2648	0.9471
vsn	up	y12a32	0.22274	0.2425	0.9388
vsn	up	y12a33	0.22273	0.2306	0.9475
vsn	up	y12a34	0.27725	0.2817	0.9462
vsn	up	y12a35	0.24691	0.2293	0.9637
vsn	up	y12a73	0.28273	0.3194	0.9234
vsn	up	y12a74	0.38484	0.3605	0.9592
vsn	up	y12a75	0.33039	0.364	0.9223
vsn	up	y12a76	0.35555	0.3667	0.9366
vsn	up	y12a77	0.25463	0.2793	0.9334
vsn	up	y12a78	0.29032	0.3044	0.9373
vsn	up	y12a79	0.36279	0.3787	0.9336
vsn	up	y12a80	0.24553	0.2744	0.9309
vsn	up	y12a81	0.37419	0.4	0.9295
vsn	up	y12n109	0.57671	0.5857	0.9439
vsn	up	y12n110	0.11717	0.1123	0.9741
vsn	up	y12n111	0.3675	0.3392	0.9618
vsn	up	y12n112	0.43609	0.415	0.9558
vsn	up	y12n114	0.11636	0.1425	0.947
vsn	up	y12n116	0.32769	0.3385	0.9387
vsn	up	y13-88	0.51107	0.5104	0.9454
vsn	up	y13-89	0.42273	0.438	0.9339
vsn	up	y13-90	0.38316	0.368	0.9525
vsn	up	y13-91	0.35716	0.366	0.9388
vsn	up	y13-92	0.4196	0.416	0.9461
vsn	up	y13-93	0.33416	0.338	0.9428
vsn	up	y13-94	0.32085	0.3354	0.9359
vsn	up	y13-95	0.44722	0.4355	0.9503
vsn	up	y13n007	0.02585	0.0612	0.9594
vsn	up	y13n008	0.13436	0.1501	0.9526
vsn	up	y13n009	0.23628	0.2304	0.956
vsn	up	y13n010	0.18416	0.1955	0.9481
vsn	up	y13n017	0.21854	0.2402	0.9377
vsn	up	y13n018	0.22839	0.2294	0.9521
vsn	up	y13n019	0.21556	0.2273	0.9444
vsn	up	y13n020	0.25656	0.2701	0.9402
vsn	up	y13n021	0.57693	0.5695	0.9529
vsn	up	y13n123	0.2226	0.2267	0.9515
vsn	up	y13n124	0.30236	0.2777	0.963
vsn	up	y13n125	0.22721	0.2513	0.934
vsn	up	y13n127	0.33999	0.3425	0.9424
vsn	up	y14-129	0.18323	0.2	0.9448
vsn	up	y14-130	0.25598	0.2681	0.9423
vsn	up	y14n034c	0.30892	0.296	0.9551
vsn	up	y14n035c	0.27095	0.2935	0.933
vsn	up	y14n036c	0.48403	0.5195	0.9247
vsn	up	y14n037c	0.36835	0.385	0.9329
vsn	up	y14n038c	0.41117	0.4457	0.9231
vsn	up	y14n039c	0.38148	0.3791	0.9456
vsn	up	y14n040c	0.35439	0.3823	0.9257
vsn	up	y14n041c	0.23416	0.2502	0.9415
vsn	up	y14n042c	0.1654	0.2	0.9344
vsn	up	y14n043c	0.44373	0.4199	0.957
vsn	up	y14n044c	0.36709	0.3556	0.9502
vsn	up	y14n045c	0.37569	0.3467	0.9622
vsn	up	y14n046c	0.39209	0.3958	0.9416
vsn	up	y14n047c	0.28333	0.2859	0.9454
vsn	up	y14n069	0.36364	0.383	0.9309
vsn	up	y14n070	0.49741	0.5224	0.9306
vsn	up	y14n072	0.14022	0.15	0.9583
vsn	up	y14n073	0.13336	0.1273	0.9712
vsn	up	y14n074	0.26133	0.2651	0.9467
vsn	up	y14n075	0.22363	0.2432	0.939
vsn	up	y14n081	0.26082	0.2981	0.9223
vsn	up	y14n082	0.16423	0.1911	0.9404
vsn	up	y14n083	0.23492	0.2312	0.9544
vsn	up	y14n084	0.21729	0.2319	0.9424
vsn	up	y14n085	0.0889	0.1364	0.9331
vsn	up	y14n086	0.21885	0.2565	0.9258
vsn	up	y14n091	0.51993	0.4781	0.9682
vsn	up	y14n092	0.2635	0.2614	0.9507
vsn	up	y14n094	0.17029	0.1856	0.9479
vsn	up	y14n095	0.24197	0.2577	0.9398
vsn	up	y15-119	0.29789	0.313	0.9375
vsn	up	y15-128	0.44309	0.4304	0.9509
vsn	up	y16-103	0.28385	0.2999	0.9367
vsn	up	y16-104	0.51106	0.5409	0.9282
vsn	up	y16-105	0.43586	0.4751	0.9199
vsn	up	y16-106	0.24363	0.298	0.9112
vsn	up	y16-107	0.12031	0.1369	0.9566
vsn	up	y16-109	0.37627	0.376	0.9437
vsn	up	y16-110	0.36569	0.3633	0.9468
vsn	up	y16-111	0.2147	0.2298	0.9426
vsn	up	y16-112	0.19648	0.2102	0.9454
vsn	up	y16-113	0.46198	0.4813	0.9338
vsn	up	y16-114	0.25716	0.2694	0.9406
vsn	up	y16-115	0.3128	0.314	0.9471
vsn	up	y16-134	0.4269	0.421	0.9468
vsn	up	y16-135	0.40182	0.3935	0.9486
vsn	up	y16-51	0.40137	0.4142	0.9353
vsn	up	y16-52	0.39545	0.3833	0.9508
vsn	up	y16-53	0.25639	0.2446	0.958
vsn	up	y16-57	0.48625	0.4978	0.9376
vsn	up	y16-58	0.52388	0.5326	0.9407
vsn	up	y16-59	0.45386	0.466	0.9359
vsn	up	y16-60	0.4106	0.4409	0.9239
vsn	up	y16-62	0.4364	0.4234	0.9518
vsn	up	y16-71	0.40946	0.4021	0.9483
vsn	up	y80-813	0.18617	0.1813	0.9615
vsn	up	y9-11	0.40981	0.3897	0.9556
vsn	up	y9-12	0.33834	0.346	0.9407
vsn	up	y9-13	0.42503	0.4406	0.934
vsn	up	y9-14	0.33345	0.3468	0.9356
vsn	up	y9-2	0.46009	0.419	0.9676
vsn	up	y9-3	0.44872	0.4405	0.9477
vsn	up	y9-32	0.40147	0.398	0.9462
vsn	up	y9-33	0.32881	0.3172	0.953
vsn	up	y9-4	0.43599	0.4293	0.9467
vsn	up	y9-40	0.41707	0.398	0.9538
vsn	up	y9-42	0.36395	0.3508	0.9519
vsn	up	y9-43	0.36153	0.3731	0.9365
vsn	up	y9-44	0.38944	0.4105	0.9305
vsn	up	y9-45	0.31983	0.317	0.9469
vsn	up	y9-5	0.4258	0.4192	0.9469
vsn	up	y9-54	0.30043	0.2736	0.9654
vsn	up	y9-7	0.30802	0.2912	0.9577
vsn	up	y9-8	0.50426	0.5171	0.938
vsn	down	1	0.44135	0.44	0.944
vsn	down	10	0.50694	0.5334	0.9314
vsn	down	11	0.62581	0.648	0.941
vsn	down	12	0.5121	0.518	0.9425
vsn	down	13	0.50563	0.5062	0.9442
vsn	down	14	0.38123	0.3591	0.9577
vsn	down	19	0.2676	0.288	0.9346
vsn	down	2	0.28039	0.3124	0.9259
vsn	down	21	0.17525	0.18	0.9567
vsn	down	23	0.10613	0.1458	0.9393
vsn	down	24	0.3863	0.4044	0.9324
vsn	down	25	0.48179	0.4848	0.9427
vsn	down	26	0.24804	0.2709	0.9339
vsn	down	27	0.31911	0.3043	0.956
vsn	down	28	0.23716	0.2232	0.9615
vsn	down	29	0.41397	0.3961	0.954
vsn	down	3	0.33492	0.314	0.9592
vsn	down	30	0.17347	0.1795	0.955
vsn	down	31	0.14456	0.1562	0.956
vsn	down	32	0.10442	0.1272	0.9521
vsn	down	33	0.25237	0.2617	0.9427
vsn	down	34	0.23831	0.2398	0.9503
vsn	down	35	0.08221	0.0958	0.9643
vsn	down	36	0.18487	0.2063	0.941
vsn	down	37	0.09326	0.1243	0.9472
vsn	down	38	0.16895	0.1771	0.953
vsn	down	39	0.09639	0.13	0.9438
vsn	down	40	0.11552	0.1356	0.9523
vsn	down	41	0.17762	0.1794	0.9578
vsn	down	42	0.16367	0.1876	0.9412
vsn	down	43	0.2907	0.2838	0.9516
vsn	down	44	0.03365	0.058	0.9664
vsn	down	45	0.10622	0.1235	0.9581
vsn	down	46	0.08749	0.1142	0.9531
vsn	down	5	0.60608	0.6153	0.9465
vsn	down	6	0.33974	0.3256	0.954
vsn	down	64	0.337	0.3447	0.9396
vsn	down	65	0.52105	0.5288	0.9415
vsn	down	66	0.30011	0.2895	0.954
vsn	down	67	0.44311	0.4246	0.9544
vsn	down	68	0.30775	0.314	0.942
vsn	down	69	0.16435	0.17	0.9566
vsn	down	7	0.47225	0.4919	0.9327
vsn	down	70	0.28677	0.2895	0.9455
vsn	down	71	0.16279	0.168	0.9567
vsn	down	72	0.1385	0.1452	0.9595
vsn	down	73	0.14714	0.166	0.948
vsn	down	74	0.25786	0.2679	0.9424
vsn	down	76	0.13345	0.1835	0.9264
vsn	down	8	0.44163	0.46	0.9319
vsn	down	9	0.59135	0.5871	0.9516
vsn	down	y11-20	0.36293	0.3583	0.9456
vsn	down	y11-21	0.52485	0.5233	0.9461
vsn	down	y11-84	0.51792	0.561	0.9217
vsn	down	y11-85	0.42854	0.4436	0.9347
vsn	down	y11n116	0.14965	0.166	0.9509
vsn	down	y11n117	0.60092	0.6152	0.9434
vsn	down	y11n118	0.71467	0.7218	0.9572
vsn	down	y11n119	0.74995	0.7892	0.9478
vsn	down	y11n121	0.60425	0.6084	0.9481
vsn	down	y11n122	0.79188	0.8046	0.9643
vsn	down	y11n63	0.66758	0.693	0.9441
vsn	down	y11n64	0.6699	0.6744	0.9537
vsn	down	y11n65	0.8433	0.8656	0.9674
vsn	down	y11n66	0.75234	0.7783	0.9536
vsn	down	y11n78	0.84258	0.8646	0.9672
vsn	down	y11n79	0.78212	0.7959	0.9625
vsn	down	y11n80	0.28776	0.3409	0.9097
vsn	down	y11n81	0.25341	0.2565	0.9478
vsn	down	y12-2	0.43267	0.4724	0.9195
vsn	down	y12-3	0.61173	0.6687	0.9235
vsn	down	y12-4	0.28021	0.3021	0.9331
vsn	down	y12-85	0.57244	0.6001	0.9339
vsn	down	y12a27	0.71935	0.7586	0.9441
vsn	down	y12a28	0.65838	0.7022	0.9339
vsn	down	y12a29	0.35777	0.3442	0.9517
vsn	down	y12a30	0.3677	0.37	0.942
vsn	down	y12a31	0.70785	0.72	0.9551
vsn	down	y12a32	0.31505	0.3266	0.9373
vsn	down	y12a33	0.36173	0.3632	0.9432
vsn	down	y12a34	0.30566	0.323	0.9355
vsn	down	y12a35	0.34045	0.3477	0.9404
vsn	down	y12a73	0.03612	0.0875	0.9396
vsn	down	y12a74	0.58037	0.5774	0.9498
vsn	down	y12a75	0.72871	0.7696	0.9439
vsn	down	y12a76	0.53277	0.555	0.9338
vsn	down	y12a77	0.36388	0.3708	0.9391
vsn	down	y12a78	0.37521	0.3914	0.9347
vsn	down	y12a79	0.34975	0.3836	0.9223
vsn	down	y12a80	0.3389	0.372	0.9229
vsn	down	y12a81	0.39215	0.4552	0.9033
vsn	down	y12n109	0.36126	0.3675	0.9393
vsn	down	y12n110	0.34956	0.3867	0.9206
vsn	down	y12n111	0.18806	0.2326	0.9239
vsn	down	y12n112	0.35028	0.3445	0.9481
vsn	down	y12n114	0.38537	0.3919	0.9406
vsn	down	y12n115	0.19654	0.2233	0.9351
vsn	down	y12n116	0.19566	0.2104	0.9445
vsn	down	y13-88	0.66913	0.674	0.9534
vsn	down	y13-89	0.79174	0.7893	0.9702
vsn	down	y13-90	0.64599	0.625	0.9636
vsn	down	y13-91	0.71644	0.7105	0.963
vsn	down	y13-92	0.76742	0.7836	0.9594
vsn	down	y13-93	0.58302	0.5911	0.9443
vsn	down	y13-94	0.25339	0.2915	0.9245
vsn	down	y13-95	0.21881	0.2271	0.9484
vsn	down	y13n001	0.15474	0.2	0.9267
vsn	down	y13n007	0.14695	0.1719	0.9445
vsn	down	y13n008	0.12515	0.1429	0.9519
vsn	down	y13n009	0.09972	0.1632	0.9176
vsn	down	y13n010	0.41227	0.446	0.9217
vsn	down	y13n017	0.5916	0.6	0.9452
vsn	down	y13n018	0.50138	0.523	0.9324
vsn	down	y13n019	0.56229	0.57	0.944
vsn	down	y13n020	0.37907	0.416	0.9196
vsn	down	y13n021	0.32643	0.3592	0.9231
vsn	down	y13n123	0.37003	0.3746	0.9406
vsn	down	y13n124	0.32062	0.3142	0.9496
vsn	down	y13n125	0.21292	0.2367	0.9359
vsn	down	y13n126	0.12185	0.1501	0.9447
vsn	down	y13n127	0.09297	0.1357	0.939
vsn	down	y14-129	0.08693	0.116	0.9498
vsn	down	y14-130	0.06285	0.1024	0.9456
vsn	down	y14n034c	0.15759	0.2043	0.9253
vsn	down	y14n035c	0.58995	0.5913	0.9485
vsn	down	y14n036c	0.39342	0.3731	0.9569
vsn	down	y14n037c	0.53097	0.537	0.9424
vsn	down	y14n038c	0.36318	0.3761	0.9362
vsn	down	y14n039c	0.40108	0.4453	0.9161
vsn	down	y14n040c	0.39303	0.4392	0.915
vsn	down	y14n041c	0.41254	0.5102	0.8842
vsn	down	y14n042c	0.49435	0.4979	0.9424
vsn	down	y14n043c	0.76452	0.8225	0.942
vsn	down	y14n044c	0.34804	0.3531	0.9406
vsn	down	y14n045c	0.29799	0.2816	0.9585
vsn	down	y14n046c	0.27631	0.2838	0.9435
vsn	down	y14n047c	0.25097	0.2194	0.9739
vsn	down	y14n069	0.17865	0.2045	0.9398
vsn	down	y14n070	0.22412	0.2644	0.9219
vsn	down	y14n071	0.24358	0.2511	0.946
vsn	down	y14n072	0.55291	0.562	0.9425
vsn	down	y14n073	0.63552	0.6826	0.9298
vsn	down	y14n074	0.70974	0.6619	0.9814
vsn	down	y14n075	0.15986	0.1715	0.9529
vsn	down	y14n081	0.3929	0.4022	0.9373
vsn	down	y14n082	0.14827	0.1447	0.9665
vsn	down	y14n083	0.8175	0.8598	0.9552
vsn	down	y14n084	0.74957	0.7753	0.9532
vsn	down	y14n085	0.34967	0.3408	0.9497
vsn	down	y14n088	0.22648	0.2412	0.942
vsn	down	y14n089	0.3125	0.3434	0.9249
vsn	down	y14n090	0.34294	0.327	0.9552
vsn	down	y14n091	0.22765	0.2633	0.9274
vsn	down	y14n092	0.19843	0.2375	0.9259
vsn	down	y14n094	0.5276	0.526	0.9481
vsn	down	y14n095	0.16902	0.1884	0.9439
vsn	down	y15-119	0.53233	0.492	0.9676
vsn	down	y15-128	0.51288	0.542	0.9289
vsn	down	y16-104	0.3372	0.3455	0.9387
vsn	down	y16-105	0.35429	0.41	0.907
vsn	down	y16-106	0.30417	0.322	0.9359
vsn	down	y16-107	0.24684	0.2775	0.9275
vsn	down	y16-109	0.62962	0.6489	0.9425
vsn	down	y16-110	0.67278	0.7061	0.9404
vsn	down	y16-112	0.06395	0.084	0.9633
vsn	down	y16-113	0.72279	0.7164	0.9639
vsn	down	y16-114	0.40833	0.436	0.9258
vsn	down	y16-115	0.25483	0.2625	0.945
vsn	down	y16-134	0.24157	0.2999	0.9094
vsn	down	y16-135	0.23729	0.244	0.9471
vsn	down	y16-51	0.55611	0.602	0.9236
vsn	down	y16-52	0.76938	0.7647	0.9685
vsn	down	y16-53	0.29278	0.338	0.9139
vsn	down	y16-57	0.212	0.21	0.9565
vsn	down	y16-58	0.18768	0.228	0.9264
vsn	down	y16-59	0.30867	0.326	0.9352
vsn	down	y16-60	0.30492	0.298	0.9515
vsn	down	y16-62	0.45832	0.472	0.9357
vsn	down	y16-71	0.24584	0.2587	0.9408
vsn	down	y80-813	0.3241	0.3307	0.9401
vsn	down	y9-11	0.55305	0.59	0.9273
vsn	down	y9-12	0.72404	0.7167	0.9644
vsn	down	y9-13	0.31174	0.349	0.9225
vsn	down	y9-14	0.13216	0.1427	0.9577
vsn	down	y9-2	0.15244	0.188	0.9351
vsn	down	y9-3	0.32339	0.343	0.9318
vsn	down	y9-32	0.28272	0.2729	0.9549
vsn	down	y9-33	0.17069	0.176	0.9556
vsn	down	y9-4	0.19102	0.202	0.9483
vsn	down	y9-40	0.51353	0.5585	0.9199
vsn	down	y9-45	0.29887	0.32	0.9329
vsn	down	y9-5	0.21768	0.246	0.9325
vsn	down	y9-54	0.18093	0.1815	0.9581
vsn	down	y9-7	0.25936	0.2551	0.9529
vsn	down	y9-8	0.17105	0.206	0.933
global	up	1	0.49387	0.494	0.9452
global	up	10	0.42014	0.4109	0.9482
global	up	11	0.47608	0.4878	0.9373
global	up	12	0.37125	0.3871	0.9336
global	up	13	0.44064	0.4957	0.9115
global	up	14	0.65541	0.6753	0.9458
global	up	15	0.2831	0.2787	0.9503
global	up	16	0.54631	0.5958	0.9212
global	up	17	0.33135	0.345	0.935
global	up	18	0.33813	0.3478	0.9395
global	up	19	0.37958	0.3863	0.9388
global	up	2	0.35552	0.3354	0.957
global	up	20	0.58275	0.5538	0.9643
global	up	22	0.28411	0.324	0.9199
global	up	23	0.44953	0.466	0.9344
global	up	24	0.39977	0.3959	0.9461
global	up	25	0.47827	0.478	0.9438
global	up	26	0.28748	0.276	0.9549
global	up	27	0.29025	0.3085	0.9347
global	up	28	0.34866	0.3633	0.9373
global	up	29	0.21361	0.2432	0.9312
global	up	3	0.64359	0.6375	0.9561
global	up	30	0.49643	0.504	0.9399
global	up	31	0.21246	0.2286	0.9424
global	up	32	0.43109	0.45	0.9319
global	up	33	0.34688	0.3612	0.9351
global	up	34	0.13784	0.1776	0.9331
global	up	35	0.5411	0.54	0.9466
global	up	36	0.19788	0.204	0.951
global	up	37	0.18896	0.1937	0.9533
global	up	38	0.25571	0.2734	0.9367
global	up	39	0.20647	0.2059	0.9553
global	up	4	0.58476	0.5772	0.9532
global	up	40	0.34328	0.3673	0.931
global	up	41	0.31024	0.3142	0.9448
global	up	42	0.20117	0.2333	0.9309
global	up	43	0.16527	0.1816	0.9468
global	up	44	0.26119	0.2823	0.9351
global	up	45	0.26839	0.2895	0.9346
global	up	46	0.19081	0.1875	0.9594
global	up	5	0.37035	0.3805	0.9379
global	up	6	0.25286	0.2489	0.9544
global	up	64	0.16769	0.1916	0.9415
global	up	65	0.24032	0.2622	0.9348
global	up	66	0.18724	0.185	0.9599
global	up	67	0.33944	0.3626	0.9292
global	up	68	0.5154	0.5932	0.9034
global	up	69	0.21488	0.2318	0.941
global	up	7	0.31039	0.3192	0.9401
global	up	71	0.36529	0.3443	0.9572
global	up	76	0.3927	0.3969	0.9406
global	up	8	0.41708	0.4189	0.9429
global	up	9	0.4502	0.448	0.945
global	up	y11-20	0.35393	0.3456	0.9497
global	up	y11-21	0.33037	0.3282	0.9477
global	up	y11-84	0.38572	0.4089	0.9288
global	up	y11-85	0.42531	0.4197	0.9472
global	up	y11n116	0.27467	0.2918	0.9372
global	up	y11n117	0.3475	0.3889	0.9167
global	up	y11n118	0.34549	0.3549	0.9394
global	up	y11n119	0.48276	0.5	0.9356
global	up	y11n121	0.33988	0.3658	0.927
global	up	y11n122	0.38521	0.4068	0.9294
global	up	y11n63	0.40455	0.3976	0.9469
global	up	y11n64	0.4013	0.4183	0.9339
global	up	y11n65	0.46884	0.5136	0.9182
global	up	y11n66	0.3084	0.324	0.9354
global	up	y11n78	0.40889	0.4178	0.9373
global	up	y11n79	0.31748	0.3468	0.9261
global	up	y11n80	0.46625	0.4479	0.9545
global	up	y11n81	0.47803	0.4822	0.9416
global	up	y12-2	0.32891	0.3509	0.9302
global	up	y12-3	0.41012	0.423	0.9359
global	up	y12-4	0.32077	0.3311	0.9383
global	up	y12-5	0.34874	0.3646	0.9345
global	up	y12-6	0.28829	0.3034	0.9364
global	up	y12-85	0.51955	0.4934	0.959
global	up	y12a27	0.39539	0.3751	0.956
global	up	y12a28	0.47859	0.475	0.9452
global	up	y12a29	0.4047	0.4044	0.9427
global	up	y12a30	0.42667	0.4354	0.9395
global	up	y12a31	0.28079	0.2847	0.9457
global	up	y12a32	0.27569	0.3188	0.9175
global	up	y12a33	0.29874	0.3135	0.9375
global	up	y12a34	0.28542	0.3001	0.9375
global	up	y12a35	0.24881	0.2679	0.9368
global	up	y12a73	0.32682	0.3475	0.933
global	up	y12a74	0.42373	0.4276	0.9428
global	up	y12a75	0.34162	0.3804	0.918
global	up	y12a76	0.35803	0.3779	0.9316
global	up	y12a77	0.35416	0.3588	0.942
global	up	y12a78	0.26623	0.3	0.926
global	up	y12a79	0.36834	0.3777	0.9377
global	up	y12a80	0.22581	0.2468	0.9377
global	up	y12a81	0.30342	0.3423	0.92
global	up	y12n109	0.66554	0.6956	0.9415
global	up	y12n110	0.18837	0.1938	0.9537
global	up	y12n111	0.32952	0.3196	0.9504
global	up	y12n112	0.44507	0.4187	0.9588
global	up	y12n114	0.39837	0.3805	0.9542
global	up	y12n115	0.25665	0.2481	0.9564
global	up	y12n116	0.30275	0.3332	0.9257
global	up	y13-88	0.48896	0.4876	0.9455
global	up	y13-89	0.36543	0.392	0.927
global	up	y13-90	0.43607	0.434	0.9444
global	up	y13-91	0.40881	0.432	0.9295
global	up	y13-92	0.3827	0.404	0.9302
global	up	y13-93	0.35881	0.358	0.9442
global	up	y13-94	0.35227	0.3478	0.9472
global	up	y13-95	0.39941	0.4105	0.9367
global	up	y13n001	0.11909	0.1444	0.948
global	up	y13n007	0.19863	0.2318	0.9319
global	up	y13n008	0.14012	0.1688	0.9419
global	up	y13n009	0.23787	0.232	0.9567
global	up	y13n010	0.22422	0.2211	0.9546
global	up	y13n017	0.32798	0.3223	0.9485
global	up	y13n018	0.26979	0.2734	0.9456
global	up	y13n019	0.28009	0.2621	0.9608
global	up	y13n020	0.28532	0.2978	0.9391
global	up	y13n021	0.69336	0.7132	0.9489
global	up	y13n123	0.26193	0.2696	0.9452
global	up	y13n124	0.27976	0.2977	0.9352
global	up	y13n125	0.34591	0.3715	0.9286
global	up	y13n127	0.2878	0.2978	0.9407
global	up	y14-129	0.08473	0.1188	0.9455
global	up	y14-130	0.31845	0.3062	0.9543
global	up	y14n034c	0.32422	0.302	0.961
global	up	y14n035c	0.28072	0.3245	0.9172
global	up	y14n036c	0.45512	0.4804	0.9288
global	up	y14n037c	0.40959	0.4085	0.9431
global	up	y14n038c	0.4951	0.5043	0.9404
global	up	y14n039c	0.35841	0.3852	0.9267
global	up	y14n040c	0.33167	0.3695	0.9201
global	up	y14n041c	0.23914	0.2558	0.9401
global	up	y14n042c	0.21973	0.2486	0.9329
global	up	y14n043c	0.40571	0.4065	0.9431
global	up	y14n044c	0.41242	0.3978	0.9531
global	up	y14n045c	0.38656	0.351	0.9659
global	up	y14n046c	0.39298	0.383	0.95
global	up	y14n047c	0.35143	0.3257	0.9627
global	up	y14n069	0.62493	0.5978	0.9652
global	up	y14n070	0.57136	0.5704	0.9483
global	up	y14n071	0.6101	0.5773	0.9666
global	up	y14n072	0.18763	0.198	0.949
global	up	y14n073	0.28872	0.2824	0.9521
global	up	y14n074	0.26421	0.298	0.9271
global	up	y14n075	0.30853	0.3454	0.921
global	up	y14n081	0.45521	0.4955	0.9201
global	up	y14n082	0.1601	0.1721	0.9524
global	up	y14n083	0.18251	0.1766	0.963
global	up	y14n084	0.24647	0.2459	0.9504
global	up	y14n085	0.09599	0.1209	0.9519
global	up	y14n086	0.25591	0.2756	0.9367
global	up	y14n091	0.43824	0.417	0.9556
global	up	y14n092	0.29949	0.3111	0.9382
global	up	y14n094	0.17221	0.1751	0.9575
global	up	y14n095	0.29314	0.2615	0.9686
global	up	y15-119	0.38729	0.3688	0.955
global	up	y15-128	0.46872	0.4565	0.9507
global	up	y16-103	0.30619	0.3067	0.9471
global	up	y16-104	0.44266	0.4603	0.933
global	up	y16-105	0.49654	0.506	0.9391
global	up	y16-106	0.10003	0.15	0.9298
global	up	y16-107	0.16391	0.1642	0.961
global	up	y16-108	0.13492	0.1733	0.9333
global	up	y16-109	0.35514	0.366	0.9364
global	up	y16-110	0.34397	0.33	0.9528
global	up	y16-111	0.10691	0.1458	0.9379
global	up	y16-112	0.18542	0.185	0.9583
global	up	y16-113	0.43805	0.446	0.9401
global	up	y16-114	0.27859	0.302	0.9324
global	up	y16-115	0.31968	0.3058	0.9561
global	up	y16-134	0.29871	0.2979	0.9471
global	up	y16-135	0.41403	0.3827	0.9621
global	up	y16-51	0.32363	0.3511	0.9285
global	up	y16-52	0.5091	0.4812	0.9595
global	up	y16-53	0.42034	0.3681	0.9748
global	up	y16-57	0.418	0.4375	0.9318
global	up	y16-58	0.6017	0.62	0.941
global	up	y16-59	0.37091	0.3937	0.9289
global	up	y16-60	0.5094	0.4755	0.9637
global	up	y16-62	0.48137	0.4513	0.9609
global	up	y16-71	0.3155	0.3063	0.9515
global	up	y80-813	0.23636	0.2291	0.9575
global	up	y9-11	0.35451	0.354	0.9439
global	up	y9-12	0.38347	0.3666	0.9545
global	up	y9-13	0.32543	0.3637	0.921
global	up	y9-14	0.29632	0.315	0.9346
global	up	y9-2	0.42578	0.418	0.9474
global	up	y9-3	0.43882	0.4277	0.9492
global	up	y9-32	0.43208	0.4468	0.9351
global	up	y9-33	0.37776	0.3721	0.9471
global	up	y9-4	0.44539	0.4409	0.9464
global	up	y9-40	0.48328	0.4447	0.9657
global	up	y9-42	0.33	0.3192	0.9519
global	up	y9-43	0.43116	0.4374	0.9399
global	up	y9-44	0.34307	0.3362	0.9498
global	up	y9-45	0.3477	0.3426	0.949
global	up	y9-5	0.40813	0.3894	0.9546
global	up	y9-54	0.37277	0.3361	0.9664
global	up	y9-7	0.24339	0.2457	0.9495
global	up	y9-8	0.48179	0.4703	0.9505
global	down	1	0.32582	0.3282	0.9434
global	down	10	0.50072	0.5314	0.928
global	down	11	0.64457	0.6878	0.9334
global	down	12	0.47928	0.4727	0.9477
global	down	13	0.43257	0.4531	0.9306
global	down	14	0.59747	0.5853	0.9569
global	down	15	0.34157	0.2975	0.9731
global	down	18	0.26929	0.32	0.912
global	down	19	0.138	0.1674	0.9413
global	down	2	0.31709	0.346	0.9264
global	down	20	0.37137	0.3809	0.9382
global	down	21	0.21641	0.2147	0.9547
global	down	22	0.43989	0.4084	0.9623
global	down	23	0.10546	0.1438	0.9382
global	down	24	0.40261	0.402	0.9428
global	down	25	0.51147	0.5042	0.9492
global	down	26	0.29248	0.286	0.951
global	down	27	0.34631	0.353	0.9408
global	down	28	0.21862	0.223	0.9501
global	down	29	0.38162	0.3826	0.9428
global	down	3	0.35399	0.345	0.9503
global	down	30	0.19158	0.2079	0.9453
global	down	31	0.33288	0.3136	0.9591
global	down	32	0.14724	0.1541	0.9584
global	down	33	0.30488	0.2894	0.9571
global	down	34	0.27091	0.2616	0.9556
global	down	35	0.13398	0.1517	0.9519
global	down	36	0.18541	0.2001	0.9455
global	down	37	0.22367	0.2386	0.9415
global	down	38	0.03631	0.0751	0.9518
global	down	39	0.10034	0.1431	0.9358
global	down	4	0.32227	0.3214	0.9462
global	down	40	0.10364	0.1327	0.949
global	down	41	0.21499	0.2735	0.9103
global	down	42	0.1798	0.1851	0.9533
global	down	43	0.34352	0.332	0.952
global	down	44	0.05684	0.0853	0.9568
global	down	45	0.1522	0.1647	0.9532
global	down	46	0.11814	0.1568	0.9363
global	down	5	0.62691	0.6234	0.9537
global	down	6	0.37499	0.4094	0.922
global	down	64	0.40479	0.4274	0.9292
global	down	65	0.5308	0.5157	0.9539
global	down	66	0.4603	0.446	0.952
global	down	67	0.44939	0.4275	0.9561
global	down	68	0.2731	0.2948	0.9338
global	down	69	0.17627	0.2137	0.9292
global	down	7	0.53235	0.5387	0.9434
global	down	70	0.19589	0.2249	0.9351
global	down	71	0.25563	0.248	0.9545
global	down	72	0.10063	0.1223	0.9533
global	down	73	0.16876	0.2143	0.9246
global	down	74	0.27573	0.2755	0.949
global	down	75	0.14636	0.1901	0.9279
global	down	76	0.20028	0.2412	0.9239
global	down	77	0.13028	0.1374	0.9621
global	down	8	0.39122	0.4055	0.9339
global	down	9	0.50127	0.5335	0.927
global	down	y11-20	0.19075	0.2145	0.9406
global	down	y11-21	0.40642	0.4114	0.9401
global	down	y11-84	0.6506	0.6849	0.9383
global	down	y11-85	0.67269	0.6607	0.9631
global	down	y11n116	0.13564	0.1534	0.9531
global	down	y11n117	0.67972	0.6843	0.9546
global	down	y11n118	0.67572	0.7267	0.9332
global	down	y11n119	0.71924	0.7762	0.9356
global	down	y11n121	0.69182	0.6833	0.9623
global	down	y11n122	0.74238	0.7803	0.9472
global	down	y11n63	0.62481	0.6695	0.9304
global	down	y11n64	0.66934	0.708	0.9384
global	down	y11n65	0.82541	0.8665	0.9574
global	down	y11n66	0.76206	0.8082	0.9461
global	down	y11n78	0.79121	0.8168	0.9587
global	down	y11n79	0.63451	0.6529	0.9438
global	down	y11n80	0.31774	0.3828	0.9017
global	down	y11n81	0.19933	0.1939	0.9602
global	down	y12-2	0.48708	0.5001	0.9366
global	down	y12-3	0.62123	0.6647	0.93
global	down	y12-4	0.36403	0.4064	0.9175
global	down	y12-85	0.63158	0.6196	0.9588
global	down	y12a27	0.70717	0.774	0.9302
global	down	y12a28	0.75534	0.8135	0.9399
global	down	y12a29	0.29695	0.3409	0.9187
global	down	y12a30	0.39405	0.3953	0.9444
global	down	y12a31	0.76601	0.7575	0.9703
global	down	y12a32	0.47231	0.5095	0.924
global	down	y12a33	0.38389	0.416	0.9229
global	down	y12a34	0.32622	0.3434	0.9336
global	down	y12a35	0.47115	0.5157	0.9181
global	down	y12a72	0.25894	0.2479	0.9581
global	down	y12a73	0.06972	0.1108	0.9438
global	down	y12a74	0.72517	0.694	0.9751
global	down	y12a75	0.79673	0.802	0.9679
global	down	y12a76	0.66732	0.6723	0.9542
global	down	y12a77	0.65627	0.7488	0.9114
global	down	y12a78	0.51583	0.5571	0.9226
global	down	y12a79	0.45652	0.5267	0.9034
global	down	y12a80	0.39441	0.4729	0.896
global	down	y12a81	0.49268	0.5592	0.908
global	down	y12n109	0.36408	0.3977	0.922
global	down	y12n110	0.34214	0.3855	0.916
global	down	y12n111	0.19228	0.2	0.9513
global	down	y12n112	0.33473	0.3252	0.9519
global	down	y12n114	0.32515	0.338	0.9372
global	down	y12n115	0.23123	0.2666	0.9272
global	down	y12n116	0.26434	0.2808	0.9374
global	down	y13-88	0.66982	0.6672	0.957
global	down	y13-89	0.76095	0.7471	0.9712
global	down	y13-90	0.71964	0.738	0.9525
global	down	y13-91	0.76344	0.7912	0.9537
global	down	y13-92	0.78279	0.7804	0.9691
global	down	y13-93	0.59358	0.6108	0.9411
global	down	y13-94	0.21523	0.2352	0.9395
global	down	y13-95	0.23936	0.2208	0.9654
global	down	y13n001	0.28919	0.2893	0.9487
global	down	y13n007	0.13485	0.1501	0.953
global	down	y13n008	0.20345	0.2056	0.9539
global	down	y13n009	0.14379	0.1811	0.9346
global	down	y13n010	0.38448	0.4018	0.9324
global	down	y13n017	0.58787	0.6111	0.9368
global	down	y13n018	0.59912	0.6197	0.9397
global	down	y13n019	0.61913	0.6297	0.9467
global	down	y13n020	0.63656	0.658	0.9425
global	down	y13n021	0.4185	0.449	0.9244
global	down	y13n123	0.35983	0.3286	0.9653
global	down	y13n124	0.31009	0.306	0.9487
global	down	y13n125	0.31552	0.3175	0.9449
global	down	y13n126	0.06619	0.0816	0.9665
global	down	y13n127	0.18091	0.2159	0.9303
global	down	y14-129	0.06523	0.0855	0.9622
global	down	y14-130	0.0407	0.0855	0.9453
global	down	y14n034c	0.14779	0.1756	0.9408
global	down	y14n035c	0.72839	0.7619	0.947
global	down	y14n036c	0.68381	0.7094	0.9454
global	down	y14n037c	0.73216	0.7361	0.9603
global	down	y14n038c	0.59483	0.617	0.9386
global	down	y14n039c	0.33797	0.377	0.9176
global	down	y14n040c	0.46185	0.4725	0.9377
global	down	y14n041c	0.37723	0.4652	0.8893
global	down	y14n042c	0.57625	0.5668	0.9535
global	down	y14n043c	0.74407	0.8178	0.9317
global	down	y14n044c	0.53287	0.5159	0.9551
global	down	y14n045c	0.25521	0.251	0.953
global	down	y14n046c	0.24779	0.2511	0.9484
global	down	y14n047c	0.24413	0.2404	0.9536
global	down	y14n069	0.26723	0.289	0.9336
global	down	y14n070	0.26014	0.2727	0.9399
global	down	y14n071	0.22856	0.2472	0.9386
global	down	y14n072	0.31144	0.3551	0.9183
global	down	y14n073	0.55191	0.5851	0.9296
global	down	y14n074	0.81005	0.7511	0.9957
global	down	y14n075	0.30845	0.29	0.9612
global	down	y14n081	0.41227	0.4151	0.9427
global	down	y14n082	0.13909	0.1549	0.9522
global	down	y14n083	0.78811	0.8124	0.959
global	down	y14n084	0.69837	0.7432	0.9382
global	down	y14n085	0.35436	0.3546	0.9439
global	down	y14n086	0.14619	0.1665	0.9491
global	down	y14n088	0.14653	0.1782	0.9379
global	down	y14n089	0.33527	0.3527	0.9351
global	down	y14n090	0.14193	0.168	0.9424
global	down	y14n091	0.13503	0.165	0.9421
global	down	y14n092	0.16921	0.2075	0.9298
global	down	y14n094	0.49852	0.4751	0.9575
global	down	y14n095	0.25238	0.2762	0.9338
global	down	y15-119	0.63225	0.6227	0.9576
global	down	y15-128	0.50237	0.5033	0.9441
global	down	y16-103	0.17593	0.2028	0.9389
global	down	y16-104	0.24152	0.2794	0.924
global	down	y16-105	0.29503	0.3332	0.9206
global	down	y16-106	0.27218	0.3	0.9296
global	down	y16-107	0.26202	0.2808	0.9357
global	down	y16-108	0.11564	0.1526	0.9388
global	down	y16-109	0.74491	0.7309	0.9696
global	down	y16-110	0.70393	0.7151	0.9539
global	down	y16-111	0.24164	0.2635	0.9343
global	down	y16-112	0.13147	0.156	0.9455
global	down	y16-113	0.68062	0.6852	0.9548
global	down	y16-114	0.43762	0.4642	0.9275
global	down	y16-115	0.24108	0.2385	0.9531
global	down	y16-134	0.18493	0.2216	0.9291
global	down	y16-135	0.18388	0.1866	0.9561
global	down	y16-51	0.58743	0.6546	0.9157
global	down	y16-52	0.75725	0.75	0.9679
global	down	y16-53	0.28131	0.3347	0.9102
global	down	y16-57	0.22088	0.22	0.9532
global	down	y16-58	0.22735	0.2412	0.9435
global	down	y16-59	0.28702	0.3001	0.9385
global	down	y16-60	0.23299	0.2204	0.9615
global	down	y16-62	0.46112	0.47	0.9383
global	down	y16-71	0.22339	0.2377	0.9432
global	down	y80-813	0.40037	0.411	0.9367
global	down	y9-11	0.55261	0.5673	0.9394
global	down	y9-12	0.6943	0.758	0.9291
global	down	y9-13	0.2337	0.2782	0.92
global	down	y9-14	0.1732	0.1858	0.9496
global	down	y9-2	0.08765	0.126	0.9417
global	down	y9-3	0.27174	0.2963	0.9307
global	down	y9-32	0.29014	0.3207	0.926
global	down	y9-33	0.11878	0.1528	0.9396
global	down	y9-4	0.16847	0.1828	0.949
global	down	y9-40	0.44708	0.5038	0.9099
global	down	y9-42	0.26117	0.2751	0.9415
global	down	y9-43	0.25314	0.23	0.9681
global	down	y9-44	0.21027	0.2356	0.9364
global	down	y9-45	0.21206	0.2367	0.9375
global	down	y9-5	0.18899	0.1943	0.9546
global	down	y9-54	0.07608	0.0965	0.9597
global	down	y9-7	0.16556	0.19	0.9411
global	down	y9-8	0.11133	0.1284	0.9558
lowess	up	1	0.56812	0.554	0.9554
lowess	up	10	0.38042	0.3675	0.9516
lowess	up	11	0.33407	0.3283	0.9489
lowess	up	12	0.40343	0.4208	0.9325
lowess	up	13	0.43748	0.4605	0.9289
lowess	up	14	0.51908	0.5743	0.917
lowess	up	15	0.32133	0.3205	0.9462
lowess	up	16	0.51646	0.554	0.9264
lowess	up	17	0.44877	0.416	0.9627
lowess	up	18	0.2493	0.2872	0.9232
lowess	up	19	0.17352	0.1873	0.9494
lowess	up	2	0.37613	0.3783	0.9418
lowess	up	20	0.43917	0.4393	0.9439
lowess	up	22	0.22457	0.2799	0.9111
lowess	up	23	0.42201	0.44	0.9331
lowess	up	24	0.34916	0.3607	0.9377
lowess	up	25	0.45483	0.456	0.9425
lowess	up	26	0.21066	0.21	0.9565
lowess	up	27	0.32327	0.3083	0.956
lowess	up	28	0.21662	0.263	0.9184
lowess	up	29	0.2561	0.27	0.9391
lowess	up	3	0.6305	0.6448	0.9459
lowess	up	30	0.4126	0.434	0.9303
lowess	up	31	0.19565	0.1919	0.9597
lowess	up	32	0.3407	0.368	0.9285
lowess	up	33	0.34963	0.3604	0.938
lowess	up	34	0.27163	0.278	0.9438
lowess	up	35	0.43516	0.4439	0.938
lowess	up	36	0.20243	0.208	0.9505
lowess	up	37	0.19084	0.1916	0.9568
lowess	up	38	0.34919	0.346	0.9465
lowess	up	39	0.18231	0.196	0.9471
lowess	up	4	0.56696	0.548	0.9574
lowess	up	40	0.31011	0.3388	0.9274
lowess	up	41	0.24302	0.2692	0.9321
lowess	up	42	0.24248	0.2489	0.9461
lowess	up	43	0.2033	0.2182	0.9454
lowess	up	44	0.25495	0.294	0.923
lowess	up	45	0.32163	0.3185	0.9481
lowess	up	46	0.2244	0.2203	0.9558
lowess	up	5	0.35453	0.3552	0.9432
lowess	up	6	0.2613	0.255	0.9544
lowess	up	64	0.24963	0.2669	0.9396
lowess	up	65	0.18974	0.2021	0.947
lowess	up	67	0.12223	0.1607	0.9363
lowess	up	68	0.62338	0.6262	0.9505
lowess	up	7	0.32953	0.327	0.9463
lowess	up	76	0.31669	0.3187	0.9447
lowess	up	8	0.41092	0.3979	0.9508
lowess	up	9	0.37572	0.3681	0.9482
lowess	up	y11-20	0.34504	0.3544	0.9382
lowess	up	y11-21	0.40786	0.3913	0.9534
lowess	up	y11-84	0.35981	0.3822	0.9322
lowess	up	y11-85	0.40854	0.4198	0.9361
lowess	up	y11n117	0.39256	0.4159	0.9295
lowess	up	y11n118	0.31877	0.3349	0.9345
lowess	up	y11n119	0.45894	0.4786	0.9331
lowess	up	y11n121	0.3978	0.4024	0.9399
lowess	up	y11n122	0.38132	0.4094	0.9263
lowess	up	y11n63	0.38713	0.4002	0.9357
lowess	up	y11n64	0.4201	0.4407	0.9314
lowess	up	y11n65	0.41004	0.45	0.9189
lowess	up	y11n66	0.40385	0.4022	0.9455
lowess	up	y11n78	0.40689	0.4244	0.9323
lowess	up	y11n79	0.38251	0.3871	0.9416
lowess	up	y11n80	0.4344	0.4204	0.9516
lowess	up	y11n81	0.48173	0.4976	0.9354
lowess	up	y12-2	0.39913	0.3848	0.9536
lowess	up	y12-3	0.36265	0.3834	0.9309
lowess	up	y12-4	0.2647	0.2867	0.9334
lowess	up	y12-5	0.43383	0.448	0.9352
lowess	up	y12-6	0.24865	0.2859	0.926
lowess	up	y12-85	0.52027	0.4805	0.9673
lowess	up	y12a27	0.37049	0.3855	0.9344
lowess	up	y12a28	0.45447	0.4606	0.94
lowess	up	y12a29	0.46559	0.4844	0.9331
lowess	up	y12a30	0.47757	0.4648	0.952
lowess	up	y12a31	0.23137	0.2532	0.9359
lowess	up	y12a32	0.31857	0.334	0.9366
lowess	up	y12a33	0.26833	0.2956	0.9302
lowess	up	y12a34	0.36279	0.3746	0.9374
lowess	up	y12a35	0.26535	0.2667	0.949
lowess	up	y12a73	0.26497	0.245	0.9666
lowess	up	y12a74	0.36764	0.3752	0.9395
lowess	up	y12a75	0.34948	0.3782	0.9273
lowess	up	y12a76	0.40307	0.4288	0.9272
lowess	up	y12a77	0.35735	0.3847	0.9264
lowess	up	y12a78	0.19342	0.2371	0.9234
lowess	up	y12a79	0.28899	0.3089	0.9332
lowess	up	y12a80	0.26467	0.291	0.9313
lowess	up	y12a81	0.31273	0.3273	0.9368
lowess	up	y12n109	0.53731	0.5348	0.9476
lowess	up	y12n110	0.11106	0.1369	0.9484
lowess	up	y12n111	0.2996	0.2828	0.9581
lowess	up	y12n112	0.39117	0.3897	0.9445
lowess	up	y12n116	0.28719	0.3043	0.9353
lowess	up	y13-88	0.47582	0.4767	0.9431
lowess	up	y13-89	0.41886	0.428	0.9376
lowess	up	y13-90	0.4169	0.436	0.9313
lowess	up	y13-91	0.34827	0.374	0.9285
lowess	up	y13-92	0.43197	0.434	0.9426
lowess	up	y13-93	0.38687	0.378	0.9497
lowess	up	y13-94	0.41293	0.4064	0.9482
lowess	up	y13-95	0.53416	0.5063	0.9615
lowess	up	y13n001	0.11691	0.1448	0.9468
lowess	up	y13n007	0.00203	0.0434	0.9579
lowess	up	y13n008	0.03193	0.0775	0.9462
lowess	up	y13n009	0.19446	0.1912	0.9588
lowess	up	y13n010	0.1582	0.1783	0.9458
lowess	up	y13n017	0.26824	0.2711	0.9469
lowess	up	y13n018	0.21602	0.231	0.9428
lowess	up	y13n019	0.21497	0.2281	0.9436
lowess	up	y13n020	0.25738	0.2694	0.9413
lowess	up	y13n021	0.63205	0.6511	0.9427
lowess	up	y13n123	0.21824	0.2266	0.9479
lowess	up	y13n124	0.28941	0.2976	0.9411
lowess	up	y13n125	0.34668	0.3291	0.9558
lowess	up	y13n127	0.38109	0.3721	0.9493
lowess	up	y14-129	0.07598	0.09	0.9659
lowess	up	y14-130	0.18262	0.198	0.9462
lowess	up	y14n034c	0.30959	0.3001	0.9522
lowess	up	y14n035c	0.2981	0.3149	0.9359
lowess	up	y14n036c	0.46836	0.4695	0.9434
lowess	up	y14n037c	0.41873	0.4574	0.9194
lowess	up	y14n038c	0.4384	0.4565	0.9331
lowess	up	y14n039c	0.37256	0.3805	0.9398
lowess	up	y14n040c	0.33195	0.3553	0.9289
lowess	up	y14n041c	0.25336	0.2861	0.9282
lowess	up	y14n042c	0.29591	0.3073	0.9396
lowess	up	y14n043c	0.43294	0.4197	0.9511
lowess	up	y14n044c	0.39902	0.3849	0.9535
lowess	up	y14n045c	0.37895	0.3468	0.9637
lowess	up	y14n046c	0.34502	0.3532	0.9395
lowess	up	y14n047c	0.321	0.3186	0.9479
lowess	up	y14n069	0.18675	0.228	0.9258
lowess	up	y14n072	0.04736	0.0813	0.954
lowess	up	y14n073	0.15952	0.1773	0.947
lowess	up	y14n074	0.32371	0.3104	0.9547
lowess	up	y14n075	0.23256	0.266	0.9277
lowess	up	y14n081	0.27047	0.2849	0.9386
lowess	up	y14n082	0.116	0.1511	0.9394
lowess	up	y14n083	0.19679	0.2105	0.9463
lowess	up	y14n084	0.22897	0.251	0.936
lowess	up	y14n085	0.15182	0.1604	0.9567
lowess	up	y14n086	0.16194	0.2	0.9309
lowess	up	y14n091	0.47204	0.4468	0.9582
lowess	up	y14n092	0.27518	0.279	0.9456
lowess	up	y14n094	0.15703	0.1617	0.9585
lowess	up	y14n095	0.20604	0.209	0.9532
lowess	up	y15-119	0.40705	0.409	0.9419
lowess	up	y15-128	0.48062	0.4371	0.9689
lowess	up	y16-103	0.30854	0.3182	0.9419
lowess	up	y16-104	0.38619	0.426	0.9179
lowess	up	y16-105	0.43204	0.4471	0.9345
lowess	up	y16-106	0.05951	0.114	0.932
lowess	up	y16-107	0.11296	0.1325	0.9532
lowess	up	y16-108	0.15653	0.158	0.9612
lowess	up	y16-109	0.307	0.32	0.9373
lowess	up	y16-110	0.32885	0.33	0.9457
lowess	up	y16-111	0.14285	0.1564	0.9529
lowess	up	y16-112	0.08759	0.1158	0.9497
lowess	up	y16-113	0.42319	0.4438	0.931
lowess	up	y16-114	0.28454	0.2919	0.9418
lowess	up	y16-115	0.28318	0.292	0.943
lowess	up	y16-134	0.30419	0.3063	0.9438
lowess	up	y16-135	0.41148	0.4153	0.9412
lowess	up	y16-51	0.32181	0.3492	0.927
lowess	up	y16-52	0.44149	0.4397	0.9443
lowess	up	y16-53	0.3561	0.3304	0.9602
lowess	up	y16-57	0.40158	0.4062	0.9398
lowess	up	y16-58	0.37709	0.394	0.9322
lowess	up	y16-59	0.30226	0.3437	0.9185
lowess	up	y16-60	0.21785	0.2552	0.9259
lowess	up	y16-62	0.2325	0.2434	0.9443
lowess	up	y16-71	0.31043	0.2982	0.9553
lowess	up	y80-813	0.24076	0.2479	0.9463
lowess	up	y9-11	0.38326	0.3607	0.9577
lowess	up	y9-12	0.39518	0.4042	0.938
lowess	up	y9-13	0.40811	0.4129	0.9415
lowess	up	y9-14	0.28955	0.3064	0.9353
lowess	up	y9-2	0.48366	0.4542	0.9609
lowess	up	y9-3	0.42396	0.4065	0.9532
lowess	up	y9-32	0.45288	0.4448	0.9483
lowess	up	y9-33	0.29098	0.2724	0.9601
lowess	up	y9-4	0.41353	0.4022	0.95
lowess	up	y9-40	0.44257	0.4059	0.9645
lowess	up	y9-42	0.35909	0.3347	0.9595
lowess	up	y9-43	0.44506	0.4417	0.9446
lowess	up	y9-44	0.37549	0.3939	0.9324
lowess	up	y9-45	0.37907	0.3681	0.9511
lowess	up	y9-5	0.41178	0.3702	0.9686
lowess	up	y9-54	0.2584	0.2553	0.9526
lowess	up	y9-7	0.26205	0.2509	0.9581
lowess	up	y9-8	0.44768	0.4575	0.9378
lowess	down	1	0.39053	0.394	0.942
lowess	down	10	0.53062	0.5668	0.927
lowess	down	11	0.60087	0.6282	0.9371
lowess	down	12	0.53862	0.5477	0.9412
lowess	down	13	0.53348	0.5363	0.9443
lowess	down	14	0.57079	0.5523	0.9583
lowess	down	15	0.56764	0.5209	0.972
lowess	down	19	0.15567	0.1929	0.9324
lowess	down	2	0.32394	0.3368	0.9368
lowess	down	21	0.3169	0.3061	0.9526
lowess	down	23	0.13269	0.1595	0.9436
lowess	down	24	0.38176	0.3957	0.9356
lowess	down	25	0.4985	0.4848	0.9529
lowess	down	26	0.34875	0.3459	0.9456
lowess	down	27	0.41844	0.4044	0.951
lowess	down	28	0.24791	0.2361	0.9582
lowess	down	29	0.44119	0.4417	0.943
lowess	down	3	0.38458	0.366	0.9558
lowess	down	30	0.21924	0.2126	0.958
lowess	down	31	0.28022	0.2552	0.9657
lowess	down	32	0.12399	0.1396	0.9543
lowess	down	33	0.29563	0.2981	0.9449
lowess	down	34	0.27892	0.2793	0.9482
lowess	down	35	0.18956	0.2001	0.9488
lowess	down	36	0.2	0.1959	0.9595
lowess	down	37	0.28275	0.2939	0.9413
lowess	down	38	0.17097	0.175	0.9557
lowess	down	39	0.15869	0.1959	0.9317
lowess	down	40	0.20551	0.208	0.9536
lowess	down	41	0.30265	0.3377	0.923
lowess	down	42	0.17417	0.2	0.9398
lowess	down	43	0.34975	0.3592	0.9386
lowess	down	44	0.08016	0.0896	0.9701
lowess	down	45	0.10975	0.148	0.9383
lowess	down	46	0.10808	0.1429	0.9405
lowess	down	5	0.60553	0.6021	0.9524
lowess	down	6	0.35477	0.3639	0.9375
lowess	down	64	0.3594	0.3896	0.9243
lowess	down	65	0.51998	0.5001	0.9565
lowess	down	66	0.3968	0.3956	0.9453
lowess	down	67	0.37748	0.3592	0.9552
lowess	down	68	0.3034	0.32	0.9352
lowess	down	69	0.2696	0.308	0.922
lowess	down	7	0.52381	0.5144	0.9507
lowess	down	70	0.27848	0.2682	0.9551
lowess	down	71	0.47284	0.4726	0.9456
lowess	down	72	0.13223	0.168	0.9386
lowess	down	73	0.21594	0.2268	0.9451
lowess	down	74	0.28384	0.2618	0.9646
lowess	down	76	0.23103	0.2525	0.9373
lowess	down	8	0.42271	0.44	0.9328
lowess	down	9	0.52604	0.5437	0.9362
lowess	down	y11-20	0.53564	0.5334	0.9482
lowess	down	y11-21	0.64306	0.6936	0.9289
lowess	down	y11-84	0.68994	0.6738	0.9657
lowess	down	y11-85	0.67901	0.6547	0.968
lowess	down	y11n116	0.16576	0.182	0.9477
lowess	down	y11n117	0.69931	0.7348	0.9426
lowess	down	y11n118	0.67244	0.7335	0.9281
lowess	down	y11n119	0.6977	0.7372	0.9409
lowess	down	y11n121	0.68322	0.688	0.9545
lowess	down	y11n122	0.77546	0.7999	0.9575
lowess	down	y11n63	0.56776	0.584	0.9393
lowess	down	y11n64	0.61526	0.6467	0.9369
lowess	down	y11n65	0.84744	0.8978	0.9574
lowess	down	y11n66	0.77138	0.8046	0.9532
lowess	down	y11n78	0.78892	0.8109	0.9602
lowess	down	y11n79	0.72678	0.7301	0.9602
lowess	down	y11n80	0.18362	0.2455	0.9115
lowess	down	y11n81	0.21285	0.2256	0.9447
lowess	down	y12-2	0.48062	0.5308	0.9156
lowess	down	y12-3	0.59108	0.6184	0.9359
lowess	down	y12-4	0.30025	0.3521	0.9121
lowess	down	y12-85	0.69081	0.6738	0.9659
lowess	down	y12a27	0.70637	0.7783	0.9281
lowess	down	y12a28	0.70849	0.7688	0.9332
lowess	down	y12a29	0.23825	0.2709	0.9289
lowess	down	y12a30	0.42349	0.445	0.9315
lowess	down	y12a31	0.76936	0.7456	0.9763
lowess	down	y12a32	0.31268	0.336	0.9318
lowess	down	y12a33	0.30189	0.3128	0.9407
lowess	down	y12a34	0.3345	0.3477	0.939
lowess	down	y12a35	0.33382	0.3524	0.9338
lowess	down	y12a74	0.75677	0.7522	0.9667
lowess	down	y12a75	0.7715	0.8	0.9539
lowess	down	y12a76	0.62985	0.6878	0.9243
lowess	down	y12a77	0.5873	0.6709	0.9076
lowess	down	y12a78	0.51195	0.5298	0.9357
lowess	down	y12a79	0.44688	0.5488	0.8831
lowess	down	y12a80	0.47487	0.5376	0.9098
lowess	down	y12a81	0.51643	0.5919	0.9048
lowess	down	y12n109	0.40505	0.4187	0.9362
lowess	down	y12n110	0.37759	0.4044	0.9278
lowess	down	y12n111	0.20504	0.2276	0.939
lowess	down	y12n112	0.38342	0.3757	0.949
lowess	down	y12n114	0.42901	0.3898	0.9666
lowess	down	y12n115	0.29901	0.3192	0.9338
lowess	down	y12n116	0.19577	0.2174	0.9406
lowess	down	y13-88	0.65192	0.6622	0.9495
lowess	down	y13-89	0.78396	0.7794	0.97
lowess	down	y13-90	0.75245	0.751	0.9649
lowess	down	y13-91	0.76295	0.7736	0.9611
lowess	down	y13-92	0.78729	0.7961	0.965
lowess	down	y13-93	0.63163	0.6319	0.9522
lowess	down	y13-94	0.321	0.3179	0.9478
lowess	down	y13-95	0.24837	0.2452	0.9529
lowess	down	y13n001	0.22363	0.2334	0.9458
lowess	down	y13n007	0.13141	0.1701	0.9343
lowess	down	y13n008	0.16733	0.186	0.9457
lowess	down	y13n009	0.08081	0.122	0.9412
lowess	down	y13n010	0.3777	0.4	0.9289
lowess	down	y13n017	0.65793	0.644	0.9614
lowess	down	y13n018	0.61709	0.6377	0.9416
lowess	down	y13n019	0.67483	0.6713	0.9577
lowess	down	y13n020	0.66939	0.7039	0.9402
lowess	down	y13n021	0.40899	0.4272	0.932
lowess	down	y13n123	0.32053	0.319	0.9472
lowess	down	y13n124	0.3516	0.347	0.9476
lowess	down	y13n125	0.36344	0.3755	0.9367
lowess	down	y13n126	0.10608	0.1135	0.9657
lowess	down	y13n127	0.09571	0.1176	0.9547
lowess	down	y14-129	0.06986	0.084	0.9687
lowess	down	y14-130	0.05126	0.066	0.9703
lowess	down	y14n034c	0.17434	0.2064	0.9329
lowess	down	y14n035c	0.67914	0.7115	0.9421
lowess	down	y14n036c	0.62048	0.6532	0.9354
lowess	down	y14n037c	0.66486	0.6644	0.9555
lowess	down	y14n038c	0.51196	0.5326	0.9339
lowess	down	y14n039c	0.32339	0.3572	0.9227
lowess	down	y14n040c	0.39034	0.4106	0.9324
lowess	down	y14n041c	0.33546	0.3932	0.9102
lowess	down	y14n042c	0.57559	0.5585	0.9574
lowess	down	y14n043c	0.73014	0.7878	0.9376
lowess	down	y14n044c	0.34524	0.3246	0.9584
lowess	down	y14n045c	0.256	0.2612	0.9465
lowess	down	y14n046c	0.25765	0.2581	0.9492
lowess	down	y14n047c	0.30047	0.2803	0.9608
lowess	down	y14n069	0.29556	0.2977	0.9461
lowess	down	y14n070	0.30655	0.3272	0.9326
lowess	down	y14n071	0.26508	0.2891	0.9307
lowess	down	y14n072	0.46176	0.492	0.927
lowess	down	y14n073	0.58627	0.613	0.9351
lowess	down	y14n074	0.84732	0.8109	0.9909
lowess	down	y14n075	0.38915	0.3502	0.9684
lowess	down	y14n081	0.37646	0.4002	0.9286
lowess	down	y14n082	0.18665	0.2041	0.9448
lowess	down	y14n083	0.71917	0.7311	0.9553
lowess	down	y14n084	0.66364	0.6978	0.9394
lowess	down	y14n085	0.3576	0.3659	0.9384
lowess	down	y14n088	0.21057	0.225	0.9455
lowess	down	y14n089	0.31507	0.3356	0.9319
lowess	down	y14n090	0.25422	0.2731	0.9357
lowess	down	y14n091	0.19497	0.2	0.9538
lowess	down	y14n092	0.27592	0.2821	0.9441
lowess	down	y14n094	0.55688	0.5304	0.961
lowess	down	y14n095	0.24309	0.2618	0.9377
lowess	down	y15-119	0.54761	0.518	0.9626
lowess	down	y15-128	0.53902	0.5431	0.9441
lowess	down	y16-103	0.13658	0.1624	0.9441
lowess	down	y16-104	0.29957	0.328	0.9285
lowess	down	y16-105	0.31175	0.352	0.9183
lowess	down	y16-106	0.29004	0.292	0.9459
lowess	down	y16-107	0.29337	0.296	0.9464
lowess	down	y16-108	0.13891	0.182	0.9298
lowess	down	y16-109	0.68892	0.669	0.9665
lowess	down	y16-110	0.6672	0.702	0.9391
lowess	down	y16-111	0.30714	0.3	0.951
lowess	down	y16-112	0.08829	0.1244	0.9428
lowess	down	y16-113	0.67283	0.702	0.9427
lowess	down	y16-114	0.40639	0.422	0.9337
lowess	down	y16-115	0.23378	0.2365	0.9509
lowess	down	y16-134	0.18015	0.21	0.936
lowess	down	y16-135	0.20918	0.212	0.9526
lowess	down	y16-51	0.6073	0.67	0.9195
lowess	down	y16-52	0.78879	0.804	0.9624
lowess	down	y16-53	0.3361	0.3553	0.9318
lowess	down	y16-57	0.21409	0.23	0.9424
lowess	down	y16-58	0.26927	0.286	0.9369
lowess	down	y16-59	0.33574	0.3532	0.9337
lowess	down	y16-60	0.27918	0.296	0.9366
lowess	down	y16-62	0.47998	0.488	0.9395
lowess	down	y16-71	0.2362	0.2653	0.9304
lowess	down	y80-813	0.4445	0.4448	0.942
lowess	down	y9-11	0.57192	0.58	0.9444
lowess	down	y9-12	0.72079	0.7248	0.9587
lowess	down	y9-13	0.2588	0.3105	0.9117
lowess	down	y9-14	0.18555	0.1834	0.9594
lowess	down	y9-2	0.14679	0.182	0.9356
lowess	down	y9-3	0.1958	0.2307	0.93
lowess	down	y9-32	0.30535	0.346	0.9173
lowess	down	y9-33	0.11021	0.1408	0.9447
lowess	down	y9-4	0.16835	0.182	0.9497
lowess	down	y9-40	0.46857	0.5367	0.9049
lowess	down	y9-42	0.18622	0.2142	0.9364
lowess	down	y9-44	0.19973	0.2238	0.9375
lowess	down	y9-45	0.22387	0.2434	0.9407
lowess	down	y9-5	0.1457	0.1714	0.9433
lowess	down	y9-54	0.08283	0.1111	0.9506
lowess	down	y9-7	0.20467	0.2161	0.9475
lowess	down	y9-8	0.1251	0.168	0.9351
vanilla	up	1	0.38507	0.354	0.9621
vanilla	up	13	0.57506	0.5921	0.9398
vanilla	up	14	0.50636	0.56	0.9185
vanilla	up	15	0.52452	0.5156	0.9503
vanilla	up	16	0.68137	0.6739	0.9606
vanilla	up	17	0.43555	0.425	0.9534
vanilla	up	2	0.58384	0.5672	0.9571
vanilla	up	23	0.43176	0.4474	0.934
vanilla	up	24	0.47695	0.484	0.9399
vanilla	up	25	0.49112	0.494	0.9426
vanilla	up	26	0.32493	0.306	0.9587
vanilla	up	27	0.2551	0.242	0.9593
vanilla	up	28	0.38002	0.4195	0.9192
vanilla	up	29	0.15885	0.1784	0.947
vanilla	up	3	0.64899	0.632	0.962
vanilla	up	30	0.50393	0.508	0.9419
vanilla	up	31	0.15207	0.18	0.9408
vanilla	up	32	0.6065	0.6098	0.9489
vanilla	up	33	0.41768	0.41	0.9474
vanilla	up	34	0.23111	0.2221	0.9585
vanilla	up	35	0.35907	0.3236	0.9674
vanilla	up	36	0.27015	0.2491	0.9639
vanilla	up	37	0.14394	0.145	0.9639
vanilla	up	39	0.099	0.13	0.946
vanilla	up	4	0.55605	0.552	0.9493
vanilla	up	40	0.49873	0.5035	0.9417
vanilla	up	41	0.29095	0.286	0.9508
vanilla	up	42	0.29245	0.3038	0.9395
vanilla	up	43	0.14117	0.188	0.928
vanilla	up	44	0.50461	0.5	0.948
vanilla	up	45	0.5261	0.518	0.9498
vanilla	up	46	0.36552	0.3686	0.9425
vanilla	up	5	0.45215	0.436	0.9527
vanilla	up	6	0.21161	0.2117	0.9542
vanilla	up	64	0.28278	0.2884	0.9438
vanilla	up	65	0.23423	0.2659	0.9292
vanilla	up	68	0.70572	0.7135	0.9563
vanilla	up	7	0.39997	0.408	0.9393
vanilla	up	75	0.49891	0.5275	0.9288
vanilla	up	76	0.43242	0.42	0.9506
vanilla	up	8	0.51963	0.5078	0.9517
vanilla	up	y100	0.40101	0.426	0.9285
vanilla	up	y101	0.42738	0.424	0.9451
vanilla	up	y102	0.29793	0.318	0.9334
vanilla	up	y103	0.22615	0.2366	0.9454
vanilla	up	y104	0.3938	0.376	0.9545
vanilla	up	y105	0.07283	0.104	0.9513
vanilla	up	y106	0.10352	0.1385	0.9418
vanilla	up	y107	0.41317	0.422	0.9387
vanilla	up	y108	0.27714	0.278	0.9479
vanilla	up	y109	0.24349	0.226	0.9645
vanilla	up	y110	0.22831	0.2393	0.9436
vanilla	up	y111	0.33968	0.3268	0.9519
vanilla	up	y112	0.2146	0.206	0.9612
vanilla	up	y113	0.33867	0.328	0.9518
vanilla	up	y114	0.33813	0.32	0.9558
vanilla	up	y115	0.2762	0.282	0.9439
vanilla	up	y116	0.2259	0.23	0.9506
vanilla	up	y117	0.25105	0.276	0.9333
vanilla	up	y118	0.34045	0.3177	0.9601
vanilla	up	y119	0.35182	0.3432	0.9502
vanilla	up	y120	0.29363	0.296	0.9459
vanilla	up	y121	0.31622	0.3295	0.9373
vanilla	up	y122	0.33255	0.3099	0.96
vanilla	up	y123	0.20629	0.212	0.9505
vanilla	up	y124	0.42864	0.396	0.9626
vanilla	up	y125	0.417	0.3922	0.9589
vanilla	up	y126	0.35924	0.358	0.9451
vanilla	up	y127	0.37756	0.3597	0.9555
vanilla	up	y128	0.258	0.262	0.9465
vanilla	up	y129	0.38567	0.374	0.9499
vanilla	up	y130	0.44528	0.4235	0.9561
vanilla	up	y131	0.34696	0.34	0.9485
vanilla	up	y132	0.14823	0.2078	0.9171
vanilla	up	y133	0.15043	0.1685	0.9476
vanilla	up	y134	0.228	0.222	0.958
vanilla	up	y135	0.20058	0.2116	0.9468
vanilla	up	y136	0.26649	0.29	0.9318
vanilla	up	y137	0.25958	0.2785	0.9361
vanilla	up	y138	0.18164	0.202	0.942
vanilla	up	y139	0.18858	0.206	0.9432
vanilla	up	y140	0.5677	0.5352	0.9646
vanilla	up	y141	0.55751	0.564	0.944
vanilla	up	y142	0.52149	0.5	0.9567
vanilla	up	y143	0.13881	0.1442	0.9622
vanilla	up	y144	0.2984	0.3001	0.9453
vanilla	up	y145	0.26925	0.2556	0.9584
vanilla	up	y146	0.22052	0.266	0.9213
vanilla	up	y147	0.51168	0.508	0.9477
vanilla	up	y148	0.47751	0.4752	0.9456
vanilla	up	y149	0.43378	0.4328	0.9439
vanilla	up	y150	0.36668	0.37	0.9418
vanilla	up	y151	0.3483	0.3491	0.9446
vanilla	up	y152	0.34298	0.324	0.958
vanilla	up	y153	0.38405	0.38	0.9459
vanilla	up	y154	0.41393	0.4159	0.9423
vanilla	up	y155	0.31806	0.324	0.9412
vanilla	up	y156	0.36767	0.3647	0.9471
vanilla	up	y157	0.26192	0.276	0.9387
vanilla	up	y158	0.31538	0.346	0.9261
vanilla	up	y159	0.25036	0.2691	0.9375
vanilla	up	y161	0.25387	0.2479	0.9541
vanilla	up	y162	0.30219	0.2906	0.9566
vanilla	up	y163	0.21751	0.2295	0.945
vanilla	up	y164	0.20547	0.2275	0.9393
vanilla	up	y165	0.16629	0.196	0.9372
vanilla	up	y166	0.07669	0.1211	0.9392
vanilla	up	y167	0.07803	0.1137	0.9452
vanilla	up	y168	0.40437	0.3712	0.9643
vanilla	up	y169	0.40799	0.408	0.9432
vanilla	up	y170	0.38737	0.378	0.9493
vanilla	up	y171	0.4263	0.4432	0.9338
vanilla	up	y172	0.32757	0.3001	0.9641
vanilla	up	y173	0.48549	0.474	0.9511
vanilla	up	y174	0.43471	0.444	0.9391
vanilla	up	y175	0.40624	0.408	0.9433
vanilla	up	y176	0.47069	0.466	0.9467
vanilla	up	y177	0.25933	0.2844	0.932
vanilla	up	y178	0.29992	0.342	0.9187
vanilla	up	y179	0.28535	0.322	0.9248
vanilla	up	y180	0.30013	0.324	0.9291
vanilla	up	y181	0.29268	0.322	0.9279
vanilla	up	y182	0.27095	0.2786	0.9444
vanilla	up	y185	0.24605	0.2319	0.961
vanilla	up	y186	0.32133	0.3472	0.9289
vanilla	up	y187	0.33815	0.38	0.9176
vanilla	up	y188	0.23698	0.256	0.9377
vanilla	up	y189	0.26112	0.2847	0.933
vanilla	up	y190	0.05628	0.0883	0.954
vanilla	up	y191	0.31922	0.312	0.95
vanilla	up	y192	0.26403	0.304	0.9201
vanilla	up	y193	0.43193	0.448	0.9332
vanilla	up	y194	0.41972	0.434	0.9345
vanilla	up	y195	0.42695	0.434	0.9388
vanilla	up	y196	0.32758	0.364	0.9206
vanilla	up	y197	0.30959	0.334	0.9298
vanilla	up	y198	0.26572	0.296	0.927
vanilla	up	y199	0.25328	0.28	0.9326
vanilla	up	y201	0.30161	0.3166	0.9379
vanilla	up	y202	0.36727	0.384	0.9341
vanilla	up	y203	0.34197	0.37	0.9259
vanilla	up	y204	0.34323	0.354	0.9378
vanilla	up	y205	0.34888	0.3609	0.9373
vanilla	up	y206	0.28652	0.3119	0.9306
vanilla	up	y207	0.25735	0.28	0.9346
vanilla	up	y208	0.26031	0.302	0.9212
vanilla	up	y209	0.33327	0.356	0.9306
vanilla	up	y210	0.26009	0.276	0.9392
vanilla	up	y211	0.23811	0.248	0.9458
vanilla	up	y212	0.37617	0.366	0.9506
vanilla	up	y213	0.49556	0.4673	0.9602
vanilla	up	y214	0.37147	0.334	0.9673
vanilla	up	y215	0.39584	0.392	0.9459
vanilla	up	y216	0.4079	0.4	0.9481
vanilla	up	y217	0.37583	0.354	0.9583
vanilla	up	y218	0.38863	0.371	0.9545
vanilla	up	y219	0.44113	0.41	0.962
vanilla	up	y220	0.30953	0.304	0.9495
vanilla	up	y221	0.32373	0.338	0.9345
vanilla	up	y222	0.25176	0.254	0.9491
vanilla	up	y223	0.32252	0.32	0.947
vanilla	up	y224	0.29672	0.2982	0.9456
vanilla	up	y225	0.41822	0.436	0.9332
vanilla	up	y226	0.22714	0.212	0.964
vanilla	up	y227	0.32896	0.3268	0.9466
vanilla	up	y228	0.39688	0.372	0.9587
vanilla	up	y229	0.21532	0.224	0.9485
vanilla	up	y230	0.34999	0.3236	0.9612
vanilla	up	y231	0.29154	0.3	0.9424
vanilla	up	y232	0.4917	0.4582	0.9625
vanilla	up	y233	0.34673	0.352	0.9412
vanilla	up	y234	0.07618	0.1079	0.9483
vanilla	up	y235	0.09132	0.1274	0.9438
vanilla	up	y236	0.50887	0.486	0.9578
vanilla	up	y237	0.18429	0.1896	0.9531
vanilla	up	y238	0.17837	0.2116	0.9318
vanilla	up	y239	0.31608	0.3173	0.9454
vanilla	up	y240	0.27835	0.2911	0.9391
vanilla	up	y242	0.24	0.232	0.9573
vanilla	up	y243	0.25468	0.27	0.9394
vanilla	up	y244	0.16334	0.184	0.944
vanilla	up	y245	0.41955	0.4001	0.9547
vanilla	up	y247	-0.03054	0.0287	0.9491
vanilla	up	y248	0.34784	0.3236	0.9599
vanilla	up	y249	0.15307	0.168	0.9498
vanilla	up	y250	0.22824	0.2241	0.956
vanilla	up	y78	0.37978	0.37	0.9494
vanilla	up	y79	0.36392	0.384	0.9313
vanilla	up	y80	0.42923	0.422	0.948
vanilla	up	y81	0.38479	0.4	0.9339
vanilla	up	y82	0.38942	0.406	0.9332
vanilla	up	y83	0.32027	0.344	0.9299
vanilla	up	y84	0.39178	0.386	0.9466
vanilla	up	y85	0.43256	0.4392	0.9391
vanilla	up	y86	0.53217	0.573	0.9236
vanilla	up	y87	0.67366	0.7039	0.9424
vanilla	up	y88	0.64467	0.6615	0.9454
vanilla	up	y89	0.08503	0.1373	0.9309
vanilla	up	y90	0.21483	0.212	0.9561
vanilla	up	y91	0.15528	0.164	0.9559
vanilla	up	y92	0.12044	0.1359	0.956
vanilla	up	y93	0.30395	0.306	0.9452
vanilla	up	y94	0.47359	0.49	0.9345
vanilla	up	y95	0.26181	0.2802	0.9366
vanilla	up	y96	0.46039	0.4216	0.9659
vanilla	up	y97	0.41356	0.3921	0.9561
vanilla	up	y98	0.42046	0.434	0.9358
vanilla	up	y99	0.4051	0.41	0.9405
vanilla	down	1	0.26957	0.308	0.9227
vanilla	down	10	0.47277	0.4858	0.9365
vanilla	down	12	0.54518	0.548	0.9452
vanilla	down	13	0.5861	0.572	0.9561
vanilla	down	2	0.34214	0.3595	0.9339
vanilla	down	23	0.17106	0.2177	0.9228
vanilla	down	24	0.35418	0.3693	0.9351
vanilla	down	25	0.40583	0.404	0.9451
vanilla	down	26	0.28782	0.2844	0.9496
vanilla	down	27	0.35752	0.356	0.9453
vanilla	down	28	0.11271	0.144	0.9426
vanilla	down	29	0.39397	0.4314	0.9202
vanilla	down	3	0.50768	0.4942	0.9515
vanilla	down	30	0.3683	0.336	0.9645
vanilla	down	31	0.31116	0.288	0.9613
vanilla	down	32	0.10093	0.118	0.9579
vanilla	down	33	0.19849	0.2099	0.9479
vanilla	down	34	0.29894	0.291	0.9529
vanilla	down	35	0.23979	0.2596	0.937
vanilla	down	36	0.12406	0.1475	0.9492
vanilla	down	37	0.14407	0.174	0.9405
vanilla	down	38	0.09203	0.1216	0.9484
vanilla	down	39	0.16908	0.1823	0.9489
vanilla	down	4	0.4059	0.3902	0.9529
vanilla	down	40	0.136	0.154	0.9499
vanilla	down	41	0.23679	0.2693	0.9274
vanilla	down	42	0.22747	0.2655	0.9239
vanilla	down	43	0.41246	0.4177	0.94
vanilla	down	44	0.10012	0.1098	0.9654
vanilla	down	45	0.0179	0.065	0.9494
vanilla	down	46	0.08566	0.1	0.9639
vanilla	down	5	0.61655	0.6333	0.9431
vanilla	down	6	0.3424	0.3653	0.9308
vanilla	down	64	0.42587	0.422	0.9467
vanilla	down	65	0.60508	0.592	0.9573
vanilla	down	66	0.44673	0.3996	0.9703
vanilla	down	67	0.43187	0.4071	0.9582
vanilla	down	68	0.34743	0.3459	0.9463
vanilla	down	69	0.40517	0.3864	0.956
vanilla	down	7	0.50211	0.5592	0.9144
vanilla	down	76	0.06083	0.1068	0.9395
vanilla	down	8	0.23101	0.2781	0.9163
vanilla	down	y100	0.68464	0.7	0.9507
vanilla	down	y101	0.80737	0.822	0.9658
vanilla	down	y102	0.53244	0.5472	0.9377
vanilla	down	y103	0.56963	0.5587	0.9534
vanilla	down	y104	0.69207	0.738	0.9372
vanilla	down	y105	0.1354	0.1674	0.939
vanilla	down	y106	0.04535	0.088	0.9464
vanilla	down	y107	0.59855	0.5924	0.9533
vanilla	down	y108	0.34329	0.3751	0.9237
vanilla	down	y109	0.17057	0.1796	0.9529
vanilla	down	y110	0.17201	0.2134	0.9274
vanilla	down	y111	0.11692	0.1364	0.9526
vanilla	down	y112	0.17209	0.194	0.9438
vanilla	down	y113	0.25843	0.274	0.9379
vanilla	down	y114	0.4796	0.516	0.9231
vanilla	down	y115	0.52762	0.536	0.9412
vanilla	down	y116	0.27254	0.2923	0.9346
vanilla	down	y117	0.21902	0.266	0.9191
vanilla	down	y118	0.15126	0.1698	0.9478
vanilla	down	y119	0.23381	0.244	0.9449
vanilla	down	y120	0.22834	0.2515	0.9343
vanilla	down	y122	0.08148	0.118	0.9453
vanilla	down	y123	0.15909	0.1704	0.9527
vanilla	down	y124	0.10352	0.1275	0.951
vanilla	down	y125	0.28479	0.3038	0.9345
vanilla	down	y126	0.19223	0.2188	0.9369
vanilla	down	y127	0.15971	0.1822	0.943
vanilla	down	y128	0.14199	0.1694	0.9415
vanilla	down	y129	0.10152	0.1112	0.964
vanilla	down	y130	0.13949	0.1944	0.9209
vanilla	down	y131	0.13066	0.1654	0.9365
vanilla	down	y132	-0.00298	0.046	0.9514
vanilla	down	y133	0.17828	0.1918	0.9486
vanilla	down	y134	0.05016	0.088	0.9505
vanilla	down	y135	0.24542	0.2635	0.9377
vanilla	down	y136	0.22682	0.2347	0.9465
vanilla	down	y137	0.48673	0.5038	0.9339
vanilla	down	y138	0.5176	0.5018	0.9541
vanilla	down	y139	0.48617	0.508	0.9321
vanilla	down	y140	0.23731	0.2473	0.9447
vanilla	down	y141	0.20233	0.232	0.9325
vanilla	down	y142	0.1988	0.2077	0.9495
vanilla	down	y143	0.17877	0.214	0.9314
vanilla	down	y144	0.51672	0.534	0.9359
vanilla	down	y145	0.71542	0.6718	0.9799
vanilla	down	y146	0.2146	0.2193	0.9535
vanilla	down	y147	0.62071	0.6142	0.9545
vanilla	down	y148	0.72833	0.7321	0.9604
vanilla	down	y149	0.76004	0.7327	0.9772
vanilla	down	y150	0.77865	0.8226	0.9495
vanilla	down	y151	0.74553	0.7351	0.9678
vanilla	down	y152	0.59787	0.6038	0.947
vanilla	down	y153	0.28774	0.2981	0.9407
vanilla	down	y154	0.19177	0.198	0.9522
vanilla	down	y155	0.43771	0.4444	0.9393
vanilla	down	y156	0.65408	0.7152	0.9259
vanilla	down	y157	0.21062	0.2539	0.9223
vanilla	down	y162	0.18776	0.205	0.9432
vanilla	down	y163	0.31743	0.3193	0.946
vanilla	down	y164	0.18416	0.2203	0.9289
vanilla	down	y165	0.25019	0.2629	0.9403
vanilla	down	y166	0.17516	0.2135	0.9288
vanilla	down	y167	0.08939	0.132	0.9365
vanilla	down	y168	0.73083	0.7737	0.9435
vanilla	down	y169	0.48269	0.45	0.9626
vanilla	down	y170	0.24721	0.258	0.9419
vanilla	down	y171	0.25158	0.248	0.9537
vanilla	down	y172	0.27551	0.25	0.9665
vanilla	down	y173	0.747	0.8275	0.93
vanilla	down	y174	0.67906	0.7358	0.9309
vanilla	down	y175	0.41003	0.4444	0.9217
vanilla	down	y176	0.30249	0.3197	0.9344
vanilla	down	y177	0.77334	0.7578	0.974
vanilla	down	y178	0.48653	0.5179	0.9275
vanilla	down	y179	0.40667	0.4491	0.9171
vanilla	down	y180	0.33842	0.3932	0.9101
vanilla	down	y181	0.43105	0.466	0.9225
vanilla	down	y182	0.49647	0.5119	0.9359
vanilla	down	y183	0.15344	0.1743	0.9471
vanilla	down	y186	0.52946	0.5547	0.9319
vanilla	down	y187	0.5298	0.5489	0.9351
vanilla	down	y188	0.44499	0.4735	0.9261
vanilla	down	y189	0.64288	0.6874	0.9318
vanilla	down	y190	0.20925	0.2293	0.9398
vanilla	down	y191	0.14723	0.1804	0.9357
vanilla	down	y192	0.70236	0.7446	0.9397
vanilla	down	y193	0.66105	0.69	0.9412
vanilla	down	y194	0.7109	0.73	0.9512
vanilla	down	y195	0.59271	0.6088	0.9409
vanilla	down	y196	0.34779	0.369	0.9302
vanilla	down	y197	0.52964	0.562	0.9285
vanilla	down	y198	0.38873	0.4798	0.89
vanilla	down	y199	0.4807	0.464	0.954
vanilla	down	y201	0.18471	0.1793	0.9623
vanilla	down	y202	0.6465	0.6341	0.9593
vanilla	down	y203	0.77774	0.8044	0.9564
vanilla	down	y204	0.57507	0.6055	0.9321
vanilla	down	y205	0.60458	0.6653	0.9213
vanilla	down	y206	0.51488	0.554	0.9246
vanilla	down	y207	0.43076	0.5203	0.8899
vanilla	down	y208	0.51753	0.5803	0.9112
vanilla	down	y209	0.43588	0.4616	0.9288
vanilla	down	y210	0.52236	0.5874	0.9115
vanilla	down	y211	0.53054	0.6016	0.9091
vanilla	down	y212	0.65226	0.686	0.9378
vanilla	down	y213	0.60073	0.576	0.9628
vanilla	down	y214	0.31981	0.376	0.9078
vanilla	down	y215	0.65826	0.6354	0.9659
vanilla	down	y216	0.60315	0.5862	0.9589
vanilla	down	y217	0.05499	0.092	0.9491
vanilla	down	y218	0.46468	0.4564	0.9477
vanilla	down	y219	0.67473	0.6641	0.9618
[truncated: 52 more rows]
