# Supplementary material for: CAGER: classification analysis of gene expression regulation using multiple information sources
Source: BMC Bioinformatics. 2005 May 12;6:114. doi: 10.1186/1471-2105-6-114 (PMC1174863; doi:10.1186/1471-2105-6-114)
Supplement: Additional File 2 — This Excel file contains Supplementary Table 2 that lists the cross-validation accuracies of decision tree models built with different types of features. [file 1471-2105-6-114-S2.xls]

## Sheet: kappa
Supplementatry Table 2: 10-CV accuracies for models built with different type of features
Dataset 1-77 are for cell cycle, and 77-250 are for stress response. Up: up-regulated genes. Down: down-regulated genes
ChIP: models built with ChIP-chip data
Pre: models built with predefined motifs
ChIP + Pre: models built with ChIP-chip data and predefined motifs
Auto1: models built with auto motifs and cross-validated by the first method (see text)
Auto2: models built with auto motifs and cross-validated by the second method (see text)
acutal: the accuracy for the actual differentially expressed genes
random: the accuracy for the randomized gene set
	ChIP		Pre		ChIP + Pre		Auto1		Auto2
dataset	actual	random	actual	random	actual	random	actual	random	actual	random
1.up	0.34197	-0.01849	0.25297	0.01105	0.38507	0.09598	0.49701	0.5396	0.22738	-0.0132
13.up	0.42707	0.01695	0.44897	0.05163	0.57506	0.01191	0.6295	0.193	0.21417	0
14.up	0.43575	-0.02554	0.51272	0.07805	0.50636	0.05693	0.60129	0.5556	0.1799	-0.1837
15.up	0.43405	0.02918	0.26937	0.01656	0.52452	0.09238	0.50212	0.2456	0.20432	-0.0377
16.up	0.70149	0.02777	0.36151	0.03787	0.68137	0.12659	0.57506	0.5146	0.29024	0.0575
17.up	0.37461	0.02969	0.42081	0.09563	0.43555	0.0114	0.6012	0.4902	0.33934	0.0233
2.up	0.54803	-0.00465	0.34775	0.03808	0.58384	0.08556	0.56438	0.3438	0.27997	-0.0357
23.up	0.18812	0.01156	0.37221	0.00356	0.43176	0.05187	0.46768	0.296	0.32076	0.0339
24.up	0.37697	0.01601	0.38072	0.01171	0.47695	0.13423	0.59048	0.2683	0.21285	0.037
25.up	0.51102	0.03538	0.46323	0.01272	0.49112	0.07801	0.5464	0.1901	0.41841	-0.0588
26.up	0.2251	0.0131	0.30991	0.01699	0.32493	0.07059	0.5061	0.4154	0.18915	0.0357
27.up	0.19207	0.04712	0.19261	0.03263	0.2551	0.0862	0.48137	0.4412	0.06346	-0.0631
28.up	0.27265	0.0016	0.34534	-0.02888	0.38002	0.01707	0.63837	0.5952	0.21047	-0.0704
29.up	0.11794	-0.00112	0.11565	-0.028	0.15885	0.07112	0.39848	0.4776	0.06065	0.2348
3.up	0.49517	0.0082	0.55506	0.02006	0.64899	0.07572	0.632	0.4309	0.41411	-0.027
30.up	0.38609	0.01186	0.44707	0.04041	0.50393	0.04439	0.56961	0.1379	0.29796	0
31.up	0.08137	0.02816	0.15596	0.03767	0.15207	0.07173	0.31243	0.4656	-0.02058	0.1429
32.up	0.56265	0.02302	0.49304	0.01088	0.6065	0.05208	0.42498	0.3065	0.43426	0.0631
33.up	0.45145	-0.01585	0.34456	0.05565	0.41768	0.02345	0.43192	0.2632	0.27951	-0.0991
34.up	0.21583	0.01172	0.14791	0.0433	0.23111	0.07835	0.41996	0.4737	0.09017	0.0333
35.up	0.33294	-0.00283	0.18842	0.08167	0.35907	0.08888	0.48063	0.549	0.12228	-0.0465
36.up	0.23484	0.05826	0.23223	0.00724	0.27015	0.03677	0.47836	0.5797	0.20461	-0.045
37.up	0.08805	0.02587	0.15079	0.01043	0.14394	0.05569	0.37505	0.3058	0.04128	0.0088
39.up	-0.01332	0.00907	0.10561	0.0172	0.099	0.07725	0.45715	0.1692	0.0569	0.0545
4.up	0.50425	-0.00455	0.44119	0.00787	0.55605	0.07579	0.66931	0.2203	0.31997	-0.0442
40.up	0.46043	0.04083	0.34862	0.10305	0.49873	0.07171	0.53793	0.5443	0.07757	0.0154
41.up	0.29405	0.0541	0.23355	0.02536	0.29095	0.08082	0.50628	0.5182	0.11024	-0.037
42.up	0.28364	-0.0015	0.24013	0.03446	0.29245	0.10302	0.44323	0.482	0.05845	0.0172
43.up	0.02936	-0.0023	0.17832	0.03295	0.14117	0.03541	0.47103	0.4264	0.0371	0
44.up	0.44271	0.00423	0.41148	0.01952	0.50461	0.07255	0.52462	0.5194	0.14745	-0.0092
45.up	0.4377	0.03529	0.47193	0.0088	0.5261	0.06667	0.4718	0.3858	0.08641	0.0841
46.up	0.32481	0.01512	0.39549	0.02538	0.36552	0.00815	0.47034	0.2821	0.04502	0.0261
5.up	0.4139	0.00758	0.32977	-0.00693	0.45215	0.07981	0.50695	0.44	0.15099	0.1171
6.up	0.18668	0.02702	0.18563	0.0002	0.21161	0.11563	0.36172	0.4127	0.02885	0.028
64.up	0.07369	-0.00299	0.26499	-0.00952	0.28278	0.08107	0.65064	0.562	0.0644	0.0442
65.up	0.01492	-0.01012	0.23737	0.05196	0.23423	0.07623	0.54497	0.5048	0.03589	0.0108
68.up	0.04909	-0.02207	0.70921	-0.00487	0.70572	0.02588	0.66238	0.234	0.61482	-0.0361
7.up	0.22056	-0.01398	0.37861	0.0553	0.39997	0.10225	0.576	0.4891	0.14369	0.0175
75.up	0.45739	-0.01291	0.37093	0.04356	0.49891	0.0999	0.51254	0.375	0.02622	0.0164
76.up	0.31552	-0.00535	0.30476	0.06397	0.43242	0.03068	0.62556	0.5214	0.10311	-0.0577
8.up	0.46818	0.0223	0.47863	0.00668	0.51963	0.05962	0.61533	0.3701	0.41954	-0.0702
y100.up	0.19342	0.01579	0.454	0.04328	0.40101	0.05983	0.65202	0.5152	0.25505	-0.0826
y101.up	0.16888	0.02524	0.43731	0.00923	0.42738	0.04766	0.65364	0.3651	0.28862	0.0598
y102.up	0.18386	0.00795	0.29811	0.00091	0.29793	0.06985	0.61228	0.561	0.24053	-0.0333
y103.up	0.20194	0.02376	0.20046	0.01122	0.22615	0.05753	0.48455	0.3534	0.12242	0.088
y104.up	0.125	0.0115	0.42695	0.07042	0.3938	0.04928	0.53768	0.5766	0.21153	-0.0545
y105.up	0.00654	0.02037	0.11399	0.06426	0.07283	0.07341	0.40693	0.6842	0.00364	0.0909
y106.up	-0.02969	0.03702	0.13099	-0.01439	0.10352	0.07698	0.36424	0.4375	0.03246	0.0118
y107.up	0.12427	0.00739	0.43783	0.0312	0.41317	0.07867	0.59239	0.2203	0.25887	0.0087
y108.up	0.17141	0.00472	0.30274	0.0211	0.27714	0.09946	0.46002	0.1282	0.2533	0.0357
y109.up	0.01771	0.02096	0.26536	0.03086	0.24349	0.07875	0.57545	0.5111	0.07681	-0.0957
y110.up	0.17047	0.01002	0.29908	0.00624	0.22831	0.10382	0.52782	0.5245	0.15828	-0.0172
y111.up	0.23804	-0.02487	0.3516	-0.00117	0.33968	0.04291	0.52921	0.3525	0.23436	0.0714
y112.up	0.19154	-0.001	0.19339	0.03868	0.2146	0.09099	0.53328	0.3231	0.0171	0
y113.up	0.27396	0.01938	0.31648	0.00593	0.33867	0.06758	0.52917	0.1864	0.14431	-0.0085
y114.up	0.28272	0.01486	0.26872	0.03807	0.33813	0.08726	0.52867	0.3228	0.20038	0
y115.up	0.15068	-0.01169	0.33114	-0.02975	0.2762	0.09239	0.57795	0.3435	0.16555	0.0714
y116.up	0.16162	0.02205	0.19021	0.04512	0.2259	0.06762	0.56332	0.3953	0.09049	0.069
y117.up	0.11355	-0.0063	0.27868	0.03326	0.25105	0.08786	0.52149	0.1746	0.23488	0.0169
y118.up	0.17413	0.05181	0.30665	0.02266	0.34045	0.05113	0.4585	0.264	0.07363	-0.0351
y119.up	0.16499	-0.01019	0.28551	0.02474	0.35182	0.04117	0.5251	0.3387	0.14259	0.0088
y120.up	0.17703	0.0203	0.25515	0.06829	0.29363	0.09616	0.56282	0.3228	0.16352	0
y121.up	0.17164	-0.01205	0.31336	0.05962	0.31622	0.06164	0.5647	0.3881	0.13245	0.0351
y122.up	0.13722	0.03576	0.27574	0.05249	0.33255	0.11226	0.48242	0.2344	0.15626	0.0351
y123.up	0.20672	0.03198	0.08176	0.05134	0.20629	0.03982	0.46218	0.5194	0.04308	0.0714
y124.up	0.28481	0.0505	0.36192	0.01848	0.42864	0.09007	0.57277	0.3223	0.19338	0.0087
y125.up	0.24914	0.00425	0.35326	0.01688	0.417	0.07903	0.53391	0.3701	0.13652	-0.045
y126.up	0.30859	0.04268	0.27762	0.0107	0.35924	0.09545	0.61437	0.5194	0.27235	-0.0909
y127.up	0.27041	0.01743	0.29135	0.01551	0.37756	0.0463	0.53116	0.5224	0.09912	0.0756
y128.up	0.08149	0.03536	0.31051	0.01678	0.258	0.07936	0.53061	0.3659	0.08052	0.0275
y129.up	0.29446	0.01271	0.28116	0.04862	0.38567	0.09294	0.58978	0.4194	0.07023	-0.0427
y130.up	0.35381	0.01269	0.3196	0.01111	0.44528	0.0834	0.55347	0.4394	0.1451	0
y131.up	0.26142	0.0084	0.25679	0.0141	0.34696	0.0462	0.6167	0.4462	0.11684	0.0084
y132.up	0.10831	0.0068	0.17527	0.00574	0.14823	0.06236	0.46344	0.0973	0.162	-0.0085
y133.up	0.06548	-0.02496	0.14762	0.01067	0.15043	0.03386	0.45572	0.5231	0.02138	-0.0435
y134.up	0.13775	-0.00207	0.20125	0.02202	0.228	0.09331	0.46208	0.6241	0.07029	-0.0631
y135.up	0.08174	0.01186	0.18671	0.05103	0.20058	0.05138	0.43415	0.2913	0.07386	0.0345
y136.up	0.10634	0.00802	0.27664	0.00429	0.26649	0.05843	0.47107	0.3651	0.07564	0.0189
y137.up	0.10838	0.0043	0.2592	-0.00281	0.25958	0.07263	0.53914	0.1811	0.18077	-0.0265
y138.up	0.1057	-0.01222	0.22938	0.00147	0.18164	0.0097	0.43347	0.3223	0.16926	0.0286
y139.up	0.03316	0.00676	0.19043	-0.0174	0.18858	0.09816	0.48879	0.4488	0.16864	-0.037
y140.up	0.57196	0.02179	0.35041	0.05971	0.5677	0.06449	0.51202	0.3496	0.21275	-0.0435
y141.up	0.52492	0.025	0.30948	-0.0121	0.55751	0.08222	0.50692	0.2562	0.22255	-0.027
y142.up	0.51642	0.0245	0.46479	0.03539	0.52149	0.08534	0.43875	0.3968	0.16255	-0.0545
y143.up	0.06641	0.00088	0.15664	0.02115	0.13881	0.08444	0.46578	0.4242	-0.00605	0.0345
y144.up	0.04898	0.00792	0.29061	0.04312	0.2984	0.07548	0.56364	0.411	0.14314	-0.05
y145.up	0.07837	0.00111	0.28899	0.02501	0.26925	0.11207	0.50816	0.1707	0.1166	-0.0508
y146.up	0.14219	0.02409	0.26892	0.09537	0.22052	0.10714	0.62043	0.5319	0.076	-0.0442
y147.up	0.38899	0.01853	0.46428	0.03624	0.51168	0.05459	0.61821	0.3438	0.31683	-0.0741
y148.up	0.3299	0.02412	0.38302	0.02542	0.47751	0.05087	0.627	0.3226	0.31796	0
y149.up	0.24639	0.02062	0.38581	0.02523	0.43378	0.09442	0.59547	0.5035	0.3786	0
y150.up	0.23224	0.00949	0.3885	0.05696	0.36668	0.05825	0.62069	0.5152	0.15765	-0.0526
y151.up	0.25296	0.00508	0.33953	0.03237	0.3483	0.07568	0.52029	0.3481	0.28916	-0.0435
y152.up	0.26589	0.03619	0.34849	0.00151	0.34298	0.08945	0.57213	0.5882	0.15038	-0.037
y153.up	0.25866	0.03369	0.38714	0.04196	0.38405	0.09606	0.58129	0.5639	0.20747	-0.0609
y154.up	0.32765	0.01642	0.38542	0.02999	0.41393	0.06934	0.58715	0.2441	0.11636	0.0092
y155.up	0.12354	0.03065	0.32489	0.06384	0.31806	0.11087	0.5665	0.3884	0.18833	-0.027
y156.up	0.14458	0.03912	0.32069	0.03157	0.36767	0.08511	0.5703	0.4961	0.13998	0.1405
y157.up	0.07025	0.00162	0.31051	0.0257	0.26192	0.04652	0.55734	0.3548	0.20131	0.045
y158.up	0.02816	0.06838	0.33574	0.01384	0.31538	0.07677	0.52095	0.3333	0.22214	-0.0427
y159.up	0.02535	-0.00516	0.2654	0.03032	0.25036	0.09944	0.53158	0.4151	0.03141	0.0843
y161.up	0.01921	0.08429	0.25407	0.04806	0.25387	0.062	0.47325	0.4286	0.05624	-0.0182
y162.up	0.14673	0.014	0.27254	0.01341	0.30219	0.072	0.55335	0.4853	0.1617	0.0167
y163.up	0.01739	0.00705	0.26703	0.02396	0.21751	0.13231	0.39764	0.3386	0.07998	0.0364
y164.up	-0.02828	0.01972	0.24544	0.04439	0.20547	0.09091	0.44664	0.4472	0.15319	0.0172
y165.up	0.08198	0.00842	0.19479	0.0024	0.16629	0.09212	0.61633	0.4634	0.03314	-0.0459
y166.up	0.03044	0.04178	0.0793	-0.00583	0.07669	0.05818	0.36006	0.1525	-0.00726	0.0265
y167.up	0.01814	0.00046	0.09115	0.00778	0.07803	0.09596	0.35897	0.5538	-0.03343	-0.0185
y168.up	0.25396	-0.00525	0.37428	0.02954	0.40437	0.10493	0.54626	0.5111	0.1908	0
y169.up	0.35066	0.04644	0.30648	-0.00162	0.40799	0.04812	0.6078	0.3534	0.14117	-0.0092
y170.up	0.31332	-0.00426	0.2832	-0.00468	0.38737	0.10615	0.50564	0.4215	0.12316	-0.027
y171.up	0.2899	0.02127	0.3938	0.06944	0.4263	0.14671	0.33002	0.2857	0.1446	0.0833
y172.up	0.17736	0.03342	0.31022	0.06391	0.32757	0.09071	0.44113	0.4887	0.04699	-0.0556
y173.up	0.3962	0.014	0.42182	0.00972	0.48549	0.08471	0.59372	0.4545	0.15971	0.0526
y174.up	0.38693	-0.01364	0.43127	-0.00747	0.43471	0.103	0.60571	0.3858	0.24192	0
y175.up	0.33191	0.01428	0.39518	0.02013	0.40624	0.11635	0.56831	0.2358	0.14957	-0.0631
y176.up	0.36253	-0.01729	0.332	-0.01532	0.47069	0.05429	0.51607	0.4516	0.19865	0
y177.up	0.07309	0.01858	0.29336	0.00762	0.25933	0.09883	0.4855	0.5303	0.16669	0.0536
y178.up	0.01543	0.03809	0.3218	0.05258	0.29992	0.06902	0.51679	0.248	0.15866	0.0182
y179.up	-0.02136	-0.00454	0.3079	0.04609	0.28535	0.06625	0.60001	0.5224	0.23832	0
y180.up	-0.02001	0.03006	0.3149	0.02785	0.30013	0.05063	0.52506	0.2093	0.33911	-0.0442
y181.up	-0.00802	-0.00526	0.33613	0.01534	0.29268	0.13314	0.57445	0.344	0.29944	-0.027
y182.up	0.04847	0.00864	0.30345	0.01107	0.27095	0.04165	0.61086	0.6269	0.20365	-0.0179
y185.up	0.1442	0.01496	0.26776	0.03988	0.24605	0.09976	0.54277	0.5833	0.08382	0.0577
y186.up	0.0533	-0.00595	0.34459	-0.00405	0.32133	0.05114	0.56825	0.4043	0.21619	0
y187.up	0.10955	0.00338	0.37033	0.00894	0.33815	0.09078	0.52551	0.4488	0.12988	0.0714
y188.up	0.00441	0.01079	0.25222	0.0125	0.23698	0.11529	0.59039	0.3953	0.19195	0.0467
y189.up	0.05329	0.00798	0.2641	0.02434	0.26112	0.09261	0.53345	0.4436	0.24107	0.0732
y190.up	0.01672	0.00846	0.06857	0.00092	0.05628	0.0795	0.35503	0.3788	0.0493	-0.0364
y191.up	0.15434	0.00121	0.25555	0.01491	0.31922	0.0631	0.44825	0.4098	0.04175	0
y192.up	-0.00436	0.0242	0.27593	0.04759	0.26403	0.07161	0.56865	0.3383	0.24774	0.0826
y193.up	0.01768	-0.00913	0.43256	0.00367	0.43193	0.08791	0.6432	0.3333	0.34371	-0.0569
y194.up	-0.00155	0.02397	0.40316	0.0406	0.41972	0.07632	0.6667	0.4264	0.29374	0
y195.up	0.02297	0.01804	0.44732	0.02883	0.42695	0.14163	0.58853	0.4574	0.2093	-0.0459
y196.up	0.0884	-0.02002	0.38189	0.01972	0.32758	0.11609	0.61069	0.3939	0.14181	-0.0175
y197.up	0.09546	0.00287	0.32822	0.01012	0.30959	0.07861	0.64271	0.4884	0.17549	-0.027
y198.up	0.00179	-0.01067	0.2572	-0.0024	0.26572	0.09256	0.52789	0.2231	0.18616	-0.037
y199.up	0.06422	-0.01686	0.25343	0.03908	0.25328	0.06114	0.50761	0.5252	0.18101	-0.0085
y201.up	0.13015	-0.01341	0.29633	0.01005	0.30161	0.03953	0.55699	0.4783	0.11626	0
y202.up	0.25989	0.00174	0.2433	0.04673	0.36727	0.13477	0.44264	0.5882	0.13786	0.082
y203.up	0.01718	0.01564	0.3537	0.03289	0.34197	0.09577	0.56057	0.4436	0.40141	-0.0442
y204.up	0.10009	0.00331	0.34479	0.01203	0.34323	0.12281	0.57685	0.5267	0.33447	0.094
y205.up	0.03776	0.0008	0.35191	0.05088	0.34888	0.02775	0.54174	0.4531	0.30031	0.0185
y206.up	0.05368	0.01119	0.29553	-0.02016	0.28652	0.06761	0.58365	0.5231	0.14364	0.0459
y207.up	0.0183	0.03534	0.27613	0.03414	0.25735	0.09076	0.54967	0.3968	0.2147	0.045
y208.up	0.03309	0.00649	0.28032	0.04003	0.26031	0.04344	0.58044	0.4962	0.14011	-0.037
y209.up	-0.01543	0.02037	0.34933	0.07842	0.33327	0.09073	0.53105	0.3548	0.04515	-0.037
y210.up	-0.00839	-0.019	0.26335	0.02518	0.26009	0.05181	0.58251	0.472	0.25378	0.0545
y211.up	-0.02691	0.01731	0.24342	0.05588	0.23811	0.11359	0.51473	0.4516	0.18437	0.0275
y212.up	0.26864	-0.00722	0.41666	0.07961	0.37617	0.09809	0.58554	0.376	0.17446	0
y213.up	0.43923	0.00164	0.40544	0.03322	0.49556	0.08842	0.63495	0.5827	0.2447	-0.0357
y214.up	0.3779	0.01995	0.33368	0.01996	0.37147	0.05414	0.55149	0.28	0.19704	-0.0654
y215.up	0.27261	0.02607	0.35942	-0.00256	0.39584	0.0756	0.55795	0.2308	0.26058	0
y216.up	0.27365	0.02843	0.34955	-0.00781	0.4079	0.10558	0.45704	0.3538	0.1145	0.0189
y217.up	0.21328	0.01036	0.38651	0.04624	0.37583	0.07046	0.63192	0.4803	0.095	-0.0357
y218.up	0.33538	0.02694	0.33223	0.03013	0.38863	0.05051	0.71033	0.5474	0.34888	-0.0261
y219.up	0.35388	0.00422	0.34643	0.01111	0.44113	0.09062	0.62116	0.3858	0.28631	0.1333
y220.up	0.17881	-0.00345	0.35108	0.07923	0.30953	0.10166	0.49025	0.374	0.27049	-0.0826
y221.up	0.07986	0.00839	0.33818	0.04259	0.32373	0.08738	0.46869	0.3125	0.11783	-0.0545
y222.up	-0.01105	0.02658	0.25835	0.00404	0.25176	0.11704	0.57284	0.5625	0.12902	-0.0261
y223.up	0.02382	0.05334	0.32274	0.02479	0.32252	0.05577	0.59282	0.5385	0.15509	0.009
y224.up	0.257	0.00999	0.21975	-0.002	0.29672	0.09049	0.61534	0.3588	0.09017	0.0609
y225.up	0.10869	0.01522	0.41623	0.05192	0.41822	0.14433	0.67477	0.3984	0.38706	-0.0741
y226.up	0.15585	0.00435	0.27784	0.01581	0.22714	0.02561	0.4959	0.5407	0.1719	0.0526
y227.up	0.11744	0.01112	0.33958	0.02494	0.32896	0.0554	0.42182	0.363	0.30731	-0.0551
y228.up	0.14875	0.05043	0.43	0.0055	0.39688	0.09715	0.50631	0.3333	0.35027	-0.1034
y229.up	0.10701	0.02094	0.20622	0.04696	0.21532	0.0744	0.49089	0.3953	0.07927	0
y230.up	0.08398	0.00069	0.38646	0.00279	0.34999	0.07367	0.40738	0.2409	0.40982	0.0244
y231.up	0.04544	0.0117	0.28132	0.05043	0.29154	0.06744	0.5462	0.3588	0.29816	0
y232.up	0.40308	-0.03258	0.29002	0.01158	0.4917	0.13815	0.54704	0.395	0.07448	0.0208
y233.up	0.19188	0.02275	0.3664	0.04932	0.34673	0.08172	0.60534	0.3438	0.34505	0.0811
y234.up	0.0328	-0.00341	0.09144	0.02904	0.07618	0.07191	0.4303	0.3171	-0.02294	0
y235.up	0.01079	-0.0027	0.06222	0.01467	0.09132	0.10587	0.31741	0.3778	0.01105	-0.0172
y236.up	0.39505	-0.01716	0.33956	0.06214	0.50887	0.10361	0.59281	0.4962	0.11576	-0.0526
y237.up	0.04882	-0.01322	0.17937	-0.00059	0.18429	0.01536	0.50613	0.3663	0.07521	-0.1087
y238.up	0.05138	0.04283	0.18145	0.00077	0.17837	0.08803	0.46918	0.4286	0.05513	-0.0169
y239.up	-0.01168	0.00438	0.33995	0.00235	0.31608	0.07612	0.58879	0.4648	0.16148	0.0667
y240.up	-0.00359	0.00723	0.35742	-0.01231	0.27835	0.03755	0.52496	0.4118	0.15521	-0.0769
y242.up	0.07786	0.02569	0.27851	0.03334	0.24	0.07948	0.57541	0.4891	0.17298	-0.037
y243.up	0.0434	0.04035	0.23665	0.036	0.25468	0.09487	0.56836	0.4046	0.07596	0.0467
y244.up	0.03927	-0.01267	0.14262	-0.00298	0.16334	0.08087	0.36904	0.3016	0.03618	-0.0909
y245.up	0.41532	-0.01305	0.03788	0.03623	0.41955	0.06502	0.44565	0.2075	-0.03471	0.098
y247.up	0.01681	-0.02052	-0.03066	0.05208	-0.03054	0.04007	0.39396	0.4717	-0.00978	0.1364
y248.up	0.08439	0.01371	0.34257	0.04059	0.34784	0.05738	0.41167	0.2712	0.36648	-0.0619
y249.up	0.08613	0.01252	0.11015	0.03157	0.15307	0.07919	0.46424	0.392	-0.00882	0.1351
y250.up	0.11798	0.03532	0.19359	0.00418	0.22824	0.07105	0.46783	0.4101	0.1278	-0.0667
y78.up	0.28157	0.03745	0.38784	0.06058	0.37978	0.04551	0.67247	0.3016	0.1892	0
y79.up	0.17419	0.00684	0.40254	0.01576	0.36392	0.07264	0.59166	0.6571	0.26734	0.0714
y80.up	0.11958	0.00231	0.4264	0.04683	0.42923	0.09062	0.67069	0.5224	0.27265	0.0357
y81.up	0.2047	0.03654	0.40237	0.06937	0.38479	0.08743	0.64766	0.4286	0.29853	0.0598
y82.up	0.1495	0.00727	0.39651	0.03927	0.38942	0.03725	0.54697	0.248	0.30746	-0.0291
y83.up	0.22198	-0.00872	0.31998	0.03956	0.32027	0.04461	0.55658	0.3984	0.17517	-0.028
y84.up	0.29869	0.03595	0.45487	0.01514	0.39178	0.05255	0.49779	0.265	0.26963	-0.0909
y85.up	0.2586	-0.00903	0.46093	0.01849	0.43256	0.08726	0.56126	0.5	0.19715	0.0085
y86.up	0.27535	0.00195	0.39685	0.04855	0.53217	0.09902	0.52893	0.3333	0.29225	0.0248
y87.up	0.37416	0.01689	0.58435	0.02242	0.67366	0.10625	0.58452	0.4264	0.41264	0
y88.up	0.275	0.0194	0.51782	0.00427	0.64467	0.06484	0.62455	0.3534	0.44463	0.0598
y89.up	0.01637	-0.00356	0.14639	0.02674	0.08503	0.09227	0.46584	0.3824	-0.00808	0.0265
y90.up	0.15721	0.01206	0.24251	0.03373	0.21483	0.067	0.47902	0.3548	0.12601	-0.0442
y91.up	0.05855	0.04707	0.19315	0.02659	0.15528	0.07684	0.49033	0.6183	0.00728	0.0357
y92.up	0.01161	0.01765	0.13297	-0.00696	0.12044	0.07515	0.39311	0.1111	0.00839	-0.0579
y93.up	0.09881	-0.00958	0.34163	0.0271	0.30395	0.09715	0.52295	0.3023	0.25438	-0.037
y94.up	0.14037	-0.00699	0.39192	0.03962	0.47359	0.04074	0.52951	0.6296	0.28549	0.045
y95.up	0.02723	0.01466	0.32369	0.00855	0.26181	0.08588	0.48298	0.5259	0.21573	0.0328
y96.up	0.45385	-0.00163	0.29299	-0.0297	0.46039	0.05472	0.50273	0.4887	0.17861	-0.0556
y97.up	0.33	-0.00419	0.35917	-0.02008	0.41356	0.062	0.49783	0.3594	0.14894	-0.0275
y98.up	0.25679	0.02709	0.40461	0.03508	0.42046	0.05531	0.53359	0.2787	0.32932	-0.0092
y99.up	0.21405	0.01854	0.4075	0.02187	0.4051	0.06977	0.55853	0.344	0.33925	0.0385
47.up	0.21251	0.01104	0.41696	0.08467	0.38501	0.08907	0.46379	0.3684	0.07144	-0.0087
48.up	0.2837	-0.00388	0.41139	0.01278	0.40436	0.08232	0.37505	0.5303	0.23998	0.1453
49.up	0.46273	-0.01178	0.41227	0.06432	0.48919	0.06032	0.66556	0.1765	0.39248	-0.027
50.up	0.2097	-0.00129	0.16968	0.03608	0.20374	0.05272	0.60481	0.5267	0.09842	-0.0957
51.up	0.18098	0.0025	0.19634	-0.00515	0.23798	0.00921	0.6463	0.4021	0.13203	-0.0222
52.up	0.1364	0.0241	0.27745	0.0978	0.24284	0.05957	0.63934	0.5833	0.05529	0.0877
53.up	0.36521	-0.0081	0.33664	0.13196	0.41489	0.10283	0.56297	0.3898	0.28244	0.0189
54.up	0.42432	0.00631	0.45175	0.0039	0.46958	0.08724	0.58856	0.5652	0.2592	-0.0649
55.up	0.41699	-0.02255	0.42406	0.02526	0.52117	0.09021	0.60826	0.3636	0.23734	-0.0333
56.up	0.49368	0.03545	0.33581	0.02231	0.50912	0.08735	0.46622	0.5714	0.04474	0.009
57.up	0.46917	0.00667	0.37435	0.04631	0.52302	0.07374	0.62393	0.5278	0.31759	0.1273
58.up	0.40707	0.06859	0.3179	0.08898	0.4035	0.07645	0.62968	0.4318	0.09535	-0.025
60.up	0.00644	-0.03826	0.21486	0.06912	0.19933	0.10637	0.68322	0.4848	-0.00199	0.0189
62.up	0.23595	0.0134	0.1941	-0.01477	0.22032	0.10027	0.60994	0.4095	0.01064	-0.0455
63.up	0.07747	0.02341	0.35057	0.01158	0.34972	0.07071	0.59728	0.5862	0.14447	0.0309
1.down	0.29218	0.01706	0.25265	0.02101	0.26957	0.0486	0.52319	0.4737	0.12573	-0.0909
10.down	0.35421	-0.02129	0.48655	0.0206	0.47277	-0.00254	0.6342	0.6333	0.21095	0.0638
12.down	0.56098	-0.01462	0.42092	0.05265	0.54518	0.10033	0.71192	0.3684	0.38442	-0.08
13.down	0.60206	-0.04938	0.3586	0.04153	0.5861	0.0649	0.54131	0.3824	0.08327	-0.069
2.down	0.27714	0.01816	0.35802	0.00597	0.34214	0.06885	0.63804	0.4375	0.21255	-0.0357
23.down	0.24646	0.01642	0.16957	0.01865	0.17106	0.07551	0.56688	0.381	0.08521	0.0185
24.down	0.22946	0.01174	0.28082	0.07058	0.35418	0.05114	0.53894	0.4656	0.21386	-0.0088
25.down	0.30989	0.00213	0.38659	-0.01148	0.40583	0.10459	0.51398	0.4286	0.16519	-0.0741
26.down	0.09396	0.04707	0.29396	0.03297	0.28782	0.08735	0.50255	0.4127	0.21404	-0.0364
27.down	0.32134	0.02006	0.30446	-0.01951	0.35752	0.09785	0.49645	0.375	0.08851	-0.027
28.down	0.09896	0.0293	0.10706	0.01822	0.11271	0.08125	0.54102	0.313	0.04599	0
29.down	0.39234	-0.00447	0.37887	0.04548	0.39397	0.04601	0.51095	0.2727	0.20257	0.0517
3.down	0.44631	0.00633	0.41972	0.00391	0.50768	0.07663	0.52059	0.5745	0.35979	-0.0339
30.down	0.32204	0.00216	0.22736	-0.01382	0.3683	0.06773	0.49469	0.3223	0.08412	-0.0182
31.down	0.32475	0.04553	0.25765	0.03767	0.31116	0.07578	0.54617	0.1724	0.2444	0.0642
32.down	0.00271	-0.00963	0.13149	0.00518	0.10093	0.04983	0.36719	0.4634	-0.07363	0.0093
33.down	0.12635	-0.01307	0.26448	0.09945	0.19849	0.05815	0.52069	0.2973	0.06677	-0.0448
34.down	0.31489	-0.01108	0.21699	0.04936	0.29894	0.02557	0.44156	0.3818	0.1398	-0.04
35.down	0.19461	0.01876	0.23465	-0.01444	0.23979	0.08805	0.36322	0.4286	0.1401	-0.0545
36.down	0.10644	0.01635	0.12523	0.09265	0.12406	0.04239	0.4045	0.283	-0.0549	0.0233
37.down	0.09556	0.01623	0.15222	0.04652	0.14407	0.06163	0.45011	0.3968	0.10762	-0.0244
38.down	0.10083	0.00049	0.08865	-0.00341	0.09203	0.08455	0.33272	0.4419	0.00014	0.0185
39.down	0.1717	0.02115	0.07543	-0.00843	0.16908	0.09204	0.39425	0.2295	-0.03919	-0.05
4.down	0.38932	0.01345	0.11843	0.01438	0.4059	0.07494	0.36198	0.3496	0.13505	-0.0642
40.down	0.03951	0.02233	0.12257	0.02811	0.136	0.1317	0.46838	0.5267	-0.02123	-0.0189
41.down	0.15658	0.01356	0.19231	0.01415	0.23679	0.05865	0.45442	0.4925	0.01149	0
42.down	0.22371	0.03421	0.15924	0.01797	0.22747	0.09563	0.51029	0.4058	0.09186	0.0551
43.down	0.13444	-0.02195	0.39775	0.04311	0.41246	0.09162	0.41927	0.395	0.24918	0.027
44.down	0.03195	0.01501	0.11272	0.02623	0.10012	0.08325	0.37459	0.5303	0.00314	-0.1053
45.down	0.03171	-0.02679	0.05351	0.06346	0.0179	0.11894	0.40158	0.6667	0.04942	0.1786
46.down	0.05187	0.02799	0.09476	-0.01116	0.08566	0.06571	0.49298	0.2581	-0.01021	0.0275
5.down	0.64333	0.02831	0.49557	0.03212	0.61655	0.11088	0.64792	0.3472	0.42723	-0.0265
6.down	0.24652	0.04067	0.34901	0.02212	0.3424	0.02874	0.4164	0.4803	0.32084	0.094
64.down	0.37927	-0.00491	0.32451	0.05708	0.42587	0.06944	0.54123	0.3543	0.19326	0.0619
65.down	0.62912	0.0143	0.48107	0.0093	0.60508	0.08402	0.61962	0.4769	0.46765	0.009
66.down	0.44984	-0.02508	0.26798	0.00261	0.44673	0.12665	0.43565	0.62	0.17424	-0.1084
67.down	0.36535	-0.00683	0.29064	0.00817	0.43187	0.03789	0.59325	0.3846	0.0538	-0.0508
68.down	0.12195	0.00022	0.32991	0.04309	0.34743	0.08365	0.50155	0.3984	0.11254	-0.0769
69.down	0.13698	0.0038	0.32164	0.0434	0.40517	0.10362	0.58504	0.4454	0.11719	0.0833
7.down	0.39572	0.0155	0.46439	0.06517	0.50211	0.08028	0.47524	0.2623	0.2698	0
76.down	-0.00057	0.00896	0.06993	-0.00623	0.06083	0.04915	0.37694	0.6	-0.01788	-0.0833
8.down	0.24597	-0.02823	0.23731	0.04017	0.23101	0.09096	0.52832	0.4947	0.02862	0.0976
y100.down	-0.02166	0.02118	0.68814	0.02133	0.68464	0.05289	0.70433	0.5294	0.65665	-0.0545
y101.down	0.02493	0.02847	0.78157	0.00869	0.80737	0.08376	0.79011	0.1901	0.68604	0.0545
y102.down	-0.01119	0.04454	0.55862	0.00236	0.53244	0.06486	0.59993	0.2769	0.48543	0.0085
y103.down	0.05131	0.00894	0.57268	0.01103	0.56963	0.09365	0.63016	0.3083	0.52827	0.0261
y104.down	0.0199	0.01017	0.71558	-0.00423	0.69207	0.04437	0.71863	0.3214	0.6783	-0.028
y105.down	0.02212	0.01168	0.14311	0.01803	0.1354	0.06484	0.51841	0.4706	0.00881	0.0476
y106.down	0.03252	-0.02574	0.09152	0.03336	0.04535	0.09031	0.39411	0.5294	-0.01843	0
y107.down	0.07907	0.005	0.57796	0.02512	0.59855	0.10245	0.59093	0.1826	0.46294	-0.0345
y108.down	0.02434	-0.02821	0.36449	0.00228	0.34329	0.07616	0.54611	0.4574	0.21175	-0.0357
y109.down	0.05446	0.00623	0.19985	0.01751	0.17057	0.05318	0.47628	0.4897	0.05163	0.1057
y110.down	0.15043	0.01839	0.14688	-0.00753	0.17201	0.07387	0.5773	0.5038	0.02116	-0.0442
y111.down	0.04401	0.01788	0.15392	-0.00535	0.11692	0.08659	0.48443	0.3684	0.05217	-0.0248
y112.down	0.08322	0.01236	0.17278	0.04136	0.17209	0.11649	0.50947	0.6061	0.10608	-0.0459
y113.down	0.0173	0.00983	0.2971	0.02393	0.25843	0.08101	0.52672	0.4891	0.28752	-0.0476
y114.down	0.10237	0.01498	0.47236	0.02553	0.4796	0.03032	0.62111	0.3125	0.43361	0.0189
y115.down	0.02012	0.00672	0.53449	0.03185	0.52762	0.03915	0.60117	0	0.52515	0.0741
y116.down	0.05356	-0.01069	0.28105	0.02007	0.27254	0.05444	0.3868	0.4559	0.20011	-0.0702
y117.down	0.1457	0.01374	0.25987	0.02512	0.21902	0.06622	0.55314	0.4063	-0.00906	-0.0714
y118.down	0.13627	-0.0044	0.12716	-0.01036	0.15126	0.06284	0.31938	0.3692	0.00103	0.0261
y119.down	0.20036	0.00182	0.15034	0.03233	0.23381	0.08405	0.55131	0.5814	0.19306	0
y120.down	0.14064	0.01822	0.1834	0.02673	0.22834	0.07397	0.55385	0.6136	0.05111	-0.0133
y122.down	0.06348	0.02576	0.06197	0.02689	0.08148	0.05253	0.44526	0.5315	-0.01944	0
y123.down	0.02042	0.0817	0.20131	0.01331	0.15909	0.0684	0.45127	0.2097	0.03901	-0.0364
y124.down	0.01444	0.03098	0.16496	-0.00269	0.10352	0.0987	0.43229	0.1811	-0.08319	0.0351
y125.down	0.08448	0.03423	0.27913	0.0084	0.28479	0.10286	0.4974	0.3281	0.06165	0.0261
y126.down	0.07529	-0.0135	0.22192	-0.00196	0.19223	0.08673	0.50054	-0.0256	0.0976	0.0252
y127.down	0.08076	0.03098	0.17242	0.04253	0.15971	0.0464	0.48641	0.3496	0.00971	0.0172
y128.down	0.03981	0.02273	0.12518	0.01688	0.14199	0.07204	0.31561	0.4286	0.02348	0.0087
y129.down	0.02623	-0.00738	0.10606	0.03364	0.10152	0.09714	0.27657	0.3182	0.05785	-0.0517
y130.down	-0.02805	0.02039	0.17895	-0.00683	0.13949	0.10038	0.40657	0.4586	0.10869	0.0244
y131.down	0.04353	0.02278	0.16819	0.00889	0.13066	0.07554	0.2998	0.3813	-0.049	0.1092
y132.down	-0.02248	-0.027	0.02424	-0.00874	-0.00298	0.08607	0.42784	0.5407	0.00276	0.0093
y133.down	0.12914	0.00215	0.1683	-0.00729	0.17828	0.08585	0.54066	0.3643	0.00319	-0.0566
y134.down	0.008	0.0167	0.06006	0.01178	0.05016	0.07046	0.45831	0.376	0.10033	0
y135.down	0.05235	-0.00085	0.21734	-0.01092	0.24542	0.05871	0.42391	0.3953	0.12063	0.0619
y136.down	0.01185	0.01537	0.2344	0.0213	0.22682	0.02243	0.36075	0.4894	0.16236	0
y137.down	-0.01753	0.04218	0.4969	0.00039	0.48673	0.06751	0.62586	0.5652	0.48239	0.0783
y138.down	-0.01265	0.01908	0.52489	-0.01894	0.5176	0.11802	0.55525	0.2969	0.3853	-0.0167
y139.down	0.26393	0.02178	0.46876	0.05036	0.48617	0.06671	0.62262	0.1562	0.42647	0
y140.down	0.04501	-0.00818	0.27118	0.02978	0.23731	0.06256	0.45239	0.3676	0.11149	-0.0678
y141.down	0.01142	0.02781	0.18626	0.00272	0.20233	0.04878	0.4629	0.2101	0.09336	0.037
y142.down	-0.02462	0.04306	0.2464	0.00493	0.1988	0.07871	0.57173	0.4394	0.05623	-0.0536
y143.down	-0.03135	-0.00382	0.23042	0.02741	0.17877	0.07845	0.50788	0.4375	0.14818	0.037
y144.down	0.02239	-0.00962	0.51036	0.00708	0.51672	0.08798	0.6866	0.5224	0.4915	-0.0526
y145.down	0.70874	0.02829	0.51562	0.00931	0.71542	0.05896	0.62545	0.4968	0.39414	-0.0435
y146.down	0.15857	0.03445	0.2029	0.04201	0.2146	0.06399	0.45697	0.4524	0.10704	0.0278
y147.down	0.04733	0.01159	0.6085	0.01395	0.62071	0.09262	0.68642	0.0827	0.59118	0.1148
y148.down	-0.00136	0.01435	0.7188	0.0369	0.72833	0.02962	0.76065	0.4109	0.72796	0.0261
y149.down	0.03635	0.01328	0.75712	0.01126	0.76004	0.11232	0.7624	0.3429	0.72477	0.0154
y150.down	-0.03046	0.02155	0.78601	0.01513	0.77865	0.07328	0.80193	0.4058	0.79901	0.136
y151.down	0.06822	0.03613	0.75141	0.02675	0.74553	0.05177	0.74962	0.2348	0.71682	-0.0179
y152.down	0.03871	-0.0091	0.59135	0.05232	0.59787	0.04457	0.72678	0.194	0.59323	-0.0252
y153.down	0.23778	0.01984	0.20832	0.0111	0.28774	0.09546	0.41654	0.1695	0.08907	-0.0619
y154.down	0.1057	-0.00928	0.20555	0.01912	0.19177	0.07382	0.42381	0.3043	0.13685	0.027
y155.down	-0.01458	0.0168	0.47536	0.02061	0.43771	0.12416	0.48977	0.403	0.35257	0.1
y156.down	0.13498	0.01479	0.65175	-0.00445	0.65408	0.13077	0.68395	0.0083	0.65651	0.0796
y157.down	0.01337	0.03247	0.21097	0.01365	0.21062	0.04935	0.42893	0.1908	0.29948	0.1385
y162.down	0.18418	0.0153	0.14355	0.00332	0.18776	0.05358	0.45175	0.4095	0.0533	-0.0455
y163.down	0.09031	0.01791	0.2798	0.04121	0.31743	0.05924	0.47858	0.4328	0.18313	0.0345
y164.down	0.009	-0.00647	0.19231	-0.03538	0.18416	0.1056	0.48992	0.5068	0.16156	0.0323
y165.down	-0.01508	0.02651	0.25915	0.03954	0.25019	0.13406	0.51219	0.2479	0.08488	-0.0275
y166.down	0.06416	-0.02536	0.19554	0.03395	0.17516	0.10058	0.46899	0.5827	0.13442	0.009
y167.down	0.00165	0.02653	0.10412	0.05917	0.08939	0.06856	0.53463	0.2893	0.01645	-0.1186
y168.down	0.15359	-0.00982	0.64952	0.00502	0.73083	0.03772	0.69447	0.3108	0.56565	0.1094
y169.down	0.47081	0.00561	0.30244	0.03159	0.48269	0.08268	0.56712	0.472	0.11449	0
y170.down	0.12988	-0.013	0.15805	0.01714	0.24721	0.08982	0.52301	0.1966	0.11338	-0.0826
y171.down	0.16741	-0.02213	0.21085	0.03832	0.25158	0.13337	0.42943	0.3821	0.14146	-0.0179
y172.down	0.15586	0.02239	0.28271	0.031	0.27551	0.08241	0.42304	0.4309	0.07673	0
y173.down	0.03079	0.03053	0.7539	0.02083	0.747	0.08043	0.75412	0.2623	0.69254	0.0185
y174.down	0.44948	0.02113	0.62141	0.01518	0.67906	0.06616	0.63657	0.3191	0.47529	-0.037
y175.down	0.39439	-0.00518	0.32553	0.02845	0.41003	0.07715	0.54239	0.3438	0.09705	-0.0769
y176.down	0.30537	0.00033	0.33336	0.00628	0.30249	0.07143	0.52903	0.5352	0.14956	0.0364
y177.down	0.76775	-0.00022	0.55724	-0.00247	0.77334	0.08586	0.59689	0.4043	0.44957	-0.0441
y178.down	0.4267	0.03221	0.38652	0.00109	0.48653	0.0445	0.45872	0.396	0.21642	0.0645
y179.down	0.29058	0.02779	0.30047	0.00828	0.40667	0.06857	0.47151	0.4853	0.19969	-0.0256
y180.down	0.30584	0.00591	0.3137	0.01356	0.33842	0.10844	0.46296	0.3907	0.22779	0
y181.down	0.38337	0.00826	0.39316	0.01674	0.43105	0.11599	0.58437	0.2437	0.34352	0.0467
y182.down	0.42105	0.00056	0.44008	0.01926	0.49647	0.05373	0.5916	0.2794	0.40266	0
y183.down	0.08224	0.01313	0.24833	-0.01265	0.15344	0.10345	0.44974	0.5	-0.03534	-0.0606
y186.down	0.08186	0.01794	0.56861	0.04291	0.52946	0.11528	0.60823	0.3492	0.30703	-0.0862
y187.down	0.13661	0.01295	0.54847	-0.00107	0.5298	0.07429	0.55539	0.339	0.39029	-0.0275
y188.down	0.11611	0.03603	0.46571	0.00746	0.44499	0.05655	0.51615	0.2397	0.27736	0.0796
y189.down	0.48069	0.01033	0.5868	0.03003	0.64288	0.06414	0.61912	0.3595	0.45061	0.0159
y190.down	-0.00918	-0.01557	0.23246	0.0299	0.20925	0.0986	0.52696	0.4	0.09509	-0.0084
y191.down	0.05807	-0.01943	0.19235	0.02499	0.14723	0.05134	0.41819	0.4776	-0.02252	-0.0351
y192.down	0.12203	0.0302	0.67709	0.00981	0.70236	0.03832	0.70208	0.2678	0.66939	-0.0062
y193.down	0.56365	-0.01385	0.55501	0.0025	0.66105	0.06927	0.65344	0.4769	0.50513	0
y194.down	0.60533	0.06826	0.58557	0.01124	0.7109	0.06077	0.68831	0.3226	0.41447	0
y195.down	0.47778	0.04419	0.42071	0.01129	0.59271	0.09935	0.57372	0.3913	0.43865	0
y196.down	0.23401	0.01217	0.28919	-0.00442	0.34779	0.05233	0.44838	0.3147	0.12517	-0.0312
y197.down	0.36393	0.00372	0.35395	0.02455	0.52964	0.13197	0.62441	0.4173	0.38228	0.0182
y198.down	0.04775	0.00659	0.39124	0.02185	0.38873	0.09208	0.36237	0.3188	0.21249	-0.0084
y199.down	0.47033	0.01201	0.33833	0.00437	0.4807	0.05569	0.52813	0.377	0.17861	0.0642
y201.down	-0.01996	0.00991	0.18552	0.07539	0.18471	0.04333	0.46388	0.3968	0.01403	0.0182
y202.down	-0.00386	0.01833	0.64925	0.00578	0.6465	0.08243	0.62861	0.4307	0.5625	0.0175
y203.down	0.72303	0.02165	0.68274	0.00444	0.77774	0.10588	0.71839	0.3659	0.57004	-0.0621
y204.down	0.42623	-0.01013	0.45906	-0.01329	0.57507	0.07158	0.6449	0.3383	0.37041	0.0484
y205.down	0.45921	0.05084	0.53104	-0.01138	0.60458	0.04059	0.63228	0.4085	0.46565	0.1339
y206.down	0.34509	0.00111	0.30873	0.0564	0.51488	0.07512	0.47573	0.4769	0.20616	0.0909
y207.down	0.1257	0.02722	0.38773	-0.00261	0.43076	0.13146	0.47002	0.2361	0.29847	-0.0469
y208.down	0.15688	0.00838	0.47314	0.03112	0.51753	0.016	0.46578	0.2308	0.41143	-0.0413
y209.down	0.34705	0.02955	0.38865	-0.00944	0.43588	0.07933	0.51659	0.3797	0.2406	-0.0207
y210.down	0.27368	0.01555	0.46221	0.01141	0.52236	0.09144	0.49425	0.2593	0.27747	0.0413
y211.down	0.26448	0.02027	0.45157	0.01128	0.53054	0.05774	0.49244	0.5517	0.38387	0.0476
y212.down	0.54211	0.02597	0.51589	-0.00244	0.65226	0.08586	0.6146	0.28	0.28953	0.0189
y213.down	0.55669	0.02426	0.48087	-0.00923	0.60073	0.07471	0.53137	0.3643	0.36936	0.056
y214.down	0.00551	0.01784	0.35476	0.04344	0.31981	0.08807	0.50476	0.1228	0.12933	0.0385
y215.down	0.63131	0.01109	0.52087	0.01382	0.65826	0.0597	0.59827	0.1667	0.30114	0.0333
y216.down	0.61971	0.05818	0.43084	0.01022	0.60315	0.09498	0.60011	0.4478	0.15001	-0.0811
y217.down	0.00488	0.02076	0.09427	0.04927	0.05499	0.13262	0.3764	0.4375	0.00534	-0.0741
y218.down	-0.00144	0.03228	0.4636	-0.01416	0.46468	0.03559	0.61998	0.5352	0.39522	-0.0351
y219.down	0.02511	0.02562	0.67612	-0.01124	0.67473	0.09128	0.68129	0.254	0.63916	0.0088
y220.down	0.0295	0.01607	0.0928	-0.00651	0.05668	0.07341	0.39085	0.3171	0.00708	0.0088
y221.down	0.05003	-0.01923	0.48581	0.0583	0.46873	0.0863	0.50042	0.2331	0.43235	-0.0413
y223.down	0.11137	-0.0027	0.25353	-0.01081	0.23441	0.06057	0.53751	0.3585	0.14048	-0.0233
y224.down	0.12177	-0.00832	0.10993	0.01739	0.14123	0.02829	0.51932	0.4894	0.01112	-0.05
y225.down	0.09257	-0.00121	0.22878	0.02271	0.23512	0.04755	0.5434	0.3798	0.11783	0.0092
y226.down	0.00197	0.0064	0.03105	0.01756	0.04215	0.13737	0.42256	0.3228	-0.00491	-0.0092
y227.down	0.17055	0.0079	0.36835	-0.00658	0.37359	0.05673	0.62163	0.3881	0.27358	-0.0179
y228.down	0.13606	0.01308	0.32825	0.00864	0.32309	0.08379	0.45342	0.3333	0.24904	-0.037
y229.down	0.08365	0.02714	0.27498	0.01683	0.26887	0.09496	0.49573	0.3285	0.20971	0.122
y230.down	0.10658	0.03355	0.34461	0.02743	0.30382	0.05918	0.60829	0.2846	0.37171	-0.0339
y231.down	0.22292	0.03601	0.24186	0.02149	0.25997	0.10647	0.61535	0.2403	0.16137	-0.0175
y232.down	0.11926	0.00246	0.38605	0.04077	0.36196	0.04776	0.59601	0.3636	0.3442	0.0435
y233.down	0.07587	0.01715	0.24464	0.01129	0.25493	0.02462	0.59469	0.2794	0.01814	-0.0265
y234.down	0.1326	0.03681	0.34993	0.00379	0.33682	0.10385	0.66056	0.3333	0.41149	-0.0345
y235.down	0.07554	-0.00374	0.29451	0.00166	0.29721	0.09637	0.56554	0.5259	0.33042	-0.0084
y236.down	0.05823	0.0514	0.27142	-0.0064	0.26551	0.05503	0.48448	0.4184	0.06635	-0.0667
y237.down	0.12723	-0.01742	0.34084	0.04588	0.33241	0.08555	0.5462	0.2581	0.38358	-0.0545
y238.down	0.1538	0.01861	0.20921	-0.01156	0.21139	0.07266	0.54912	0.4167	0.07907	-0.1092
y239.down	0.23648	0.04326	0.17506	0.02484	0.27647	0.07588	0.46168	0.3182	0.06322	-0.0364
y240.down	0.11361	0.0017	0.13954	-0.00887	0.15675	0.07784	0.42756	0.6	0.02283	-0.0526
y241.down	-0.00096	-0.0037	0.13377	0.01624	0.09893	0.09682	0.37857	0.3548	0.03596	-0.037
y242.down	0.04004	0.01575	0.11856	-0.01553	0.12203	0.03877	0.0114	0.2231	-0.03704	-0.037
y243.down	0.10418	0.04857	0.08223	0.01709	0.10103	0.01379	0.42445	0.5039	0.03302	-0.045
y244.down	0.23707	0.05557	0.47539	0.0032	0.46354	0.08695	0.50646	0.4118	0.45679	0.1111
y245.down	0.01996	0.01169	0.19367	0.0138	0.13059	0.06416	0.46635	0.4468	-0.01704	0
y246.down	-0.00262	0.02471	0.17468	-0.00229	0.21612	0.09167	0.46415	0.381	0.06434	0.0769
y247.down	0.00979	-0.01637	0.14234	0.00797	0.17521	0.09501	0.46656	0.4043	0.05485	-0.0678
y248.down	0.05618	0.01117	0.19299	0.00022	0.16932	0.05251	0.5374	0.472	0.01705	0.0598
y249.down	-0.02805	-0.02063	0.21377	0.00702	0.18798	0.0578	0.46219	0.381	0.06549	-0.009
y250.down	0.00026	0.0089	0.19627	0.02909	0.15535	0.0891	0.47156	0.5224	0.07121	0.037
y78.down	-0.00454	-0.00483	0.60994	0.02457	0.62724	0.07093	0.7257	0.4286	0.56862	-0.0714
y79.down	0.14112	-0.00635	0.68026	0.00299	0.6534	0.06412	0.72521	0.3175	0.66843	-0.0364
y80.down	0.0324	0.00041	0.78265	0.05381	0.78477	0.06502	0.77025	0.2519	0.73691	0.0853
y81.down	0.04853	0.02567	0.76553	0.0185	0.76478	0.05638	0.73805	0.4615	0.6808	-0.0364
y82.down	0.04347	-0.01801	0.71574	0.0403	0.71991	0.07672	0.67141	0.3525	0.57285	0.1667
y83.down	-0.00776	4e-05	0.64208	0.00042	0.62874	0.04319	0.69638	0.3016	0.60987	0.0182
y84.down	0.04912	0.02497	0.32943	-0.00817	0.28505	0.10119	0.51742	0.2893	0.24374	-0.0631
y85.down	0.001	0.02368	0.22487	0.01084	0.17999	0.09176	0.48797	0.3333	0.06262	0.009
y86.down	0.24367	-0.00213	0.47157	0.03559	0.44272	0.09058	0.62777	0.4962	0.31563	0.045
y87.down	0.21558	0.01076	0.40521	0.03175	0.41845	0.13771	0.60819	0.4143	0.3169	-0.05
y88.down	0.22537	0.01291	0.35987	-0.01394	0.29441	0.11634	0.56151	0.2787	0.28116	-0.0769
y89.down	-0.02927	0.02212	0.23248	0.00287	0.20082	0.09828	0.45289	0.3143	0.0429	0.124
y90.down	0.08641	0.00927	0.80836	-0.00454	0.78985	0.07864	0.76677	0.287	0.73196	-0.0357
y91.down	0.01831	0.0265	0.67343	-0.00378	0.6437	0.08573	0.71854	0.3543	0.62853	0.0182
y92.down	0.19892	-0.0066	0.35192	0.07738	0.31503	0.07717	0.6132	0.4351	0.18574	0.0345
y93.down	0.00401	-0.00495	0.1565	0.03837	0.13702	0.09481	0.43421	0.4194	0.15253	-0.0189
y94.down	0.09671	0.0035	0.17701	-0.00524	0.20783	0.06	0.45591	0.3051	0.03736	-0.045
y95.down	0.05872	0.02108	0.2792	0.02266	0.22847	0.05439	0.41315	0.254	0.02858	-0.0377
y96.down	0.05248	0.00851	0.25347	0.0619	0.22306	0.11418	0.46682	0.2824	0.03959	-0.0092
y97.down	0.28053	0.03242	0.2923	0.0378	0.33681	0.14316	0.55895	0.4286	0.11286	0.0189
y98.down	-0.01805	0.00341	0.78982	0.01174	0.75902	0.03626	0.74442	0.4857	0.6808	-0.0991
y99.down	0.39187	-0.01215	0.62776	0.0472	0.75243	0.09287	0.70899	0.3257	0.51444	0.0141
47.down	0.39348	0.01093	0.30129	0.02181	0.39321	0.08963	0.49528	0.5433	0.15607	-0.027
48.down	0.17305	0.00636	0.19601	-0.00247	0.22472	0.04688	0.41736	0.4058	0.07656	0.0092
49.down	0.12427	0.02861	0.21587	0.03349	0.22619	0.08604	0.5523	0.4154	0.0883	-0.0526
50.down	0.07847	0.02383	0.23487	0.01655	0.202	0.05215	0.47736	0.3613	0.11057	0.0085
51.down	0.07903	0.03576	0.29715	-3e-05	0.26334	0.04575	0.54617	0	0.01299	-0.1092
52.down	0.02823	-0.00605	0.32312	0.04762	0.30776	0.09159	0.57824	0.38	0.05421	-0.0115
53.down	0.09124	-0.0175	0.15405	0.03185	0.18393	0.07859	0.51738	0.3968	0.00389	0.1034
54.down	0.20272	-0.01163	0.34723	0.02607	0.31329	0.12754	0.65704	0.3577	0.27522	0.0631
55.down	0.54921	0.0242	0.30278	0.02791	0.55737	0.09466	0.61038	0.5258	0.28294	0.1139
56.down	0.46136	0.0559	0.37354	0.04606	0.51099	0.09114	0.53045	0.4737	0.06474	0.0084
57.down	0.65645	0.03666	0.49765	0.01174	0.6748	0.06606	0.5328	0.4839	0.28123	-0.0991
58.down	0.00643	0.01557	0.07858	0.01438	0.09012	0.10086	0.55656	0.3714	-0.04985	-0.0707
59.down	0.06768	0.00757	0.19123	0.02245	0.18897	0.08573	0.52208	0.6452	0.0197	0
60.down	0.01413	-0.00448	0.05475	0.06654	0.07894	0.07306	0.278	0.6471	0.03345	-0.038
61.down	0.04576	0.01276	0.09842	0.02742	0.14465	0.07058	0.3833	0.5128	0.06787	-0.0462
62.down	0.16337	0.01123	0.22406	0.03263	0.2404	0.02753	0.36609	0.5639	0.06759	0.0973
63.down	0.11098	-0.00943	0.07322	0.02057	0.06009	0.08971	0.4911	0.2679	0.00364	0.0426

## Sheet: Sensitivity
	ChIP		Pre		ChIP + Pre		Auto1		Auto2
dataset	actual	random	actual	random	actual	random	actual	random	actual	random
1.up	0.3002	0.0236	0.242	0.056	0.354	0.128	0.5255	0.549	0.26346	0.049
13.up	0.4155	0.0423	0.4424	0.096	0.5921	0.0536	0.6192	0.154	0.23843	0.0769
14.up	0.41	0.025	0.59	0.085	0.56	0.115	0.58	0.55	0.195	0
15.up	0.402	0.0529	0.2882	0.0588	0.5156	0.1157	0.5	0.196	0.21757	0
16.up	0.6922	0.0606	0.3842	0.0658	0.6739	0.1501	0.5894	0.526	0.29468	0.1052
17.up	0.335	0.055	0.44	0.115	0.425	0.065	0.61	0.45	0.32	0.05
2.up	0.5153	0.0325	0.3287	0.073	0.5672	0.123	0.5942	0.327	0.29996	0.0192
23.up	0.1681	0.0378	0.3829	0.032	0.4474	0.0829	0.483	0.264	0.32448	0.0754
24.up	0.324	0.046	0.4	0.054	0.484	0.156	0.62	0.28	0.242	0.06
25.up	0.482	0.066	0.452	0.05	0.494	0.118	0.556	0.22	0.41	0.06
26.up	0.198	0.046	0.27	0.044	0.306	0.104	0.504	0.42	0.194	0.08
27.up	0.166	0.066	0.186	0.068	0.242	0.122	0.462	0.48	0.102	0.02
28.up	0.2645	0.0291	0.3614	0.0355	0.4195	0.0678	0.6322	0.581	0.2161	0.0322
29.up	0.1155	0.0294	0.1353	0.0119	0.1784	0.0961	0.3901	0.471	0.09408	0.196
3.up	0.446	0.028	0.542	0.048	0.632	0.116	0.626	0.38	0.414	0.04
30.up	0.36	0.046	0.466	0.07	0.508	0.0817	0.5877	0.16	0.318	0.02
31.up	0.088	0.052	0.15	0.06	0.18	0.106	0.278	0.46	0.034	0.18
32.up	0.5214	0.045	0.4665	0.045	0.6098	0.0824	0.3922	0.294	0.39602	0.0784
33.up	0.426	0.028	0.34	0.08	0.41	0.072	0.47	0.22	0.28	0
34.up	0.1889	0.0316	0.1445	0.0613	0.2221	0.1167	0.4388	0.407	0.13514	0.074
35.up	0.2947	0.036	0.1737	0.1184	0.3236	0.1184	0.4872	0.513	0.15783	0.0256
36.up	0.208	0.0726	0.1981	0.0295	0.2491	0.0763	0.4923	0.569	0.23522	0.0196
37.up	0.0823	0.0471	0.143	0.0353	0.145	0.0883	0.3686	0.275	0.07448	0.0588
39.up	0.026	0.048	0.114	0.044	0.13	0.094	0.444	0.26	0.106	0.08
4.up	0.466	0.03	0.454	0.048	0.552	0.106	0.672	0.22	0.31	0.04
40.up	0.4517	0.0653	0.3274	0.1137	0.5035	0.0999	0.5358	0.552	0.11375	0.0689
41.up	0.272	0.074	0.242	0.06	0.286	0.108	0.516	0.54	0.138	0.02
42.up	0.2736	0.034	0.2736	0.0547	0.3038	0.1208	0.449	0.472	0.09995	0.0566
43.up	0.052	0.032	0.206	0.068	0.188	0.09	0.474	0.42	0.07	0.02
44.up	0.406	0.04	0.376	0.04	0.5	0.098	0.506	0.48	0.176	0.04
45.up	0.388	0.064	0.448	0.034	0.518	0.108	0.496	0.38	0.126	0.08
46.up	0.2942	0.0531	0.3862	0.0569	0.3686	0.0727	0.496	0.235	0.08624	0.0784
5.up	0.36	0.036	0.316	0.03	0.436	0.12	0.534	0.4	0.178	0.12
6.up	0.1567	0.0412	0.1883	0.0451	0.2117	0.1314	0.3549	0.373	0.07448	0.0392
64.up	0.0725	0.0295	0.2686	0.0509	0.2884	0.1057	0.6548	0.549	0.1176	0.0784
65.up	0.0389	0.0219	0.2585	0.0854	0.2659	0.1047	0.5316	0.463	0.08042	0.0731
68.up	0.0764	0.0158	0.7001	0.0501	0.7135	0.0764	0.6738	0.263	0.61835	0.0263
7.up	0.2	0.024	0.354	0.07	0.408	0.126	0.594	0.52	0.172	0.08
75.up	0.4516	0.0241	0.3793	0.055	0.5275	0.1516	0.5069	0.448	0.05513	0.0344
76.up	0.2756	0.0311	0.2845	0.0911	0.42	0.0844	0.6489	0.489	0.1444	0.0444
8.up	0.4254	0.0549	0.4607	0.0432	0.5078	0.0998	0.6411	0.353	0.4117	0.0196
y100.up	0.172	0.04	0.47	0.076	0.426	0.09	0.65	0.5	0.262	0
y101.up	0.15	0.042	0.424	0.044	0.424	0.094	0.69	0.36	0.308	0.12
y102.up	0.188	0.046	0.294	0.044	0.318	0.12	0.652	0.46	0.26	0.08
y103.up	0.1769	0.0462	0.2019	0.0442	0.2366	0.0845	0.519	0.365	0.16342	0.1538
y104.up	0.118	0.038	0.404	0.09	0.376	0.076	0.56	0.58	0.22	0.02
y105.up	0.028	0.044	0.118	0.078	0.104	0.106	0.386	0.62	0.056	0.1
y106.up	0.0181	0.0692	0.141	0.0513	0.1385	0.1052	0.4077	0.385	0.07945	0.0512
y107.up	0.122	0.042	0.43	0.07	0.422	0.114	0.616	0.22	0.266	0.08
y108.up	0.152	0.034	0.294	0.054	0.278	0.136	0.476	0.16	0.254	0.08
y109.up	0.044	0.058	0.23	0.06	0.226	0.108	0.618	0.52	0.132	0.02
y110.up	0.1566	0.0393	0.2845	0.0764	0.2393	0.1294	0.5511	0.569	0.18622	0.0588
y111.up	0.227	0.0191	0.3249	0.0364	0.3268	0.0847	0.5307	0.404	0.25189	0.0769
y112.up	0.166	0.04	0.184	0.074	0.206	0.13	0.528	0.36	0.074	0.08
y113.up	0.234	0.042	0.286	0.044	0.328	0.106	0.534	0.2	0.162	0.08
y114.up	0.264	0.038	0.25	0.06	0.32	0.128	0.562	0.34	0.218	0.06
y115.up	0.14	0.024	0.322	0.032	0.282	0.116	0.6	0.38	0.196	0.1
y116.up	0.136	0.048	0.186	0.076	0.23	0.106	0.552	0.4	0.126	0.12
y117.up	0.12	0.03	0.278	0.058	0.276	0.116	0.534	0.24	0.266	0.1
y118.up	0.1588	0.0627	0.2725	0.0648	0.3177	0.0999	0.4902	0.275	0.12936	0.0392
y119.up	0.1511	0.0197	0.2864	0.0764	0.3432	0.0823	0.5608	0.314	0.18033	0.0588
y120.up	0.154	0.04	0.256	0.102	0.296	0.11	0.604	0.34	0.194	0.06
y121.up	0.1589	0.0256	0.2981	0.0941	0.3295	0.0999	0.6078	0.412	0.16464	0.0784
y122.up	0.1353	0.0688	0.2509	0.0824	0.3099	0.1354	0.5021	0.275	0.17052	0.0784
y123.up	0.196	0.058	0.092	0.076	0.212	0.082	0.426	0.48	0.074	0.1
y124.up	0.24	0.072	0.332	0.054	0.396	0.126	0.586	0.3	0.218	0.08
y125.up	0.2197	0.0373	0.3158	0.0587	0.3922	0.1332	0.5569	0.353	0.16856	0.0196
y126.up	0.28	0.06	0.284	0.054	0.358	0.12	0.616	0.48	0.282	0
y127.up	0.2327	0.0442	0.2807	0.0499	0.3597	0.0865	0.5519	0.481	0.13457	0.1153
y128.up	0.096	0.05	0.282	0.066	0.262	0.1	0.546	0.34	0.108	0.06
y129.up	0.248	0.048	0.258	0.078	0.374	0.108	0.576	0.38	0.102	0.06
y130.up	0.3	0.0412	0.3079	0.0334	0.4235	0.1079	0.5648	0.431	0.17248	0.0588
y131.up	0.228	0.036	0.238	0.052	0.34	0.09	0.614	0.44	0.148	0.1
y132.up	0.1268	0.0385	0.2383	0.0576	0.2078	0.0941	0.4538	0.096	0.19611	0.0576
y133.up	0.0744	0.0197	0.1548	0.0373	0.1685	0.0725	0.4333	0.471	0.07644	0.0392
y134.up	0.132	0.028	0.188	0.048	0.222	0.118	0.49	0.58	0.112	0.02
y135.up	0.0924	0.0404	0.1944	0.0846	0.2116	0.0884	0.4501	0.288	0.11532	0.0769
y136.up	0.112	0.036	0.278	0.048	0.29	0.098	0.466	0.36	0.126	0.04
y137.up	0.1156	0.0413	0.2648	0.0352	0.2785	0.1001	0.5705	0.235	0.20777	0.0392
y138.up	0.112	0.024	0.222	0.036	0.202	0.054	0.436	0.3	0.19	0.04
y139.up	0.066	0.038	0.18	0.026	0.206	0.134	0.48	0.42	0.2	0.02
y140.up	0.5116	0.0451	0.3471	0.1001	0.5352	0.1116	0.5196	0.314	0.22543	0.0392
y141.up	0.47	0.05	0.314	0.032	0.564	0.112	0.506	0.26	0.238	0.04
y142.up	0.4916	0.0417	0.4374	0.0751	0.5	0.1167	0.4499	0.417	0.18331	0.0416
y143.up	0.0865	0.0345	0.1442	0.0461	0.1442	0.1057	0.429	0.404	0.04225	0.0769
y144.up	0.0638	0.0381	0.2654	0.0691	0.3001	0.0982	0.5926	0.436	0.18904	0.0181
y145.up	0.0788	0.0326	0.2635	0.0672	0.2556	0.1424	0.5538	0.192	0.16727	0.0384
y146.up	0.154	0.052	0.284	0.118	0.266	0.132	0.608	0.58	0.112	0.04
y147.up	0.356	0.036	0.434	0.06	0.508	0.106	0.662	0.36	0.336	0
y148.up	0.2962	0.0519	0.373	0.0538	0.4752	0.098	0.6732	0.288	0.32493	0.0769
y149.up	0.2173	0.0498	0.3884	0.0557	0.4328	0.1366	0.6058	0.519	0.39225	0.0576
y150.up	0.2	0.03	0.386	0.07	0.37	0.098	0.632	0.5	0.184	0.04
y151.up	0.2226	0.0359	0.3227	0.0566	0.3491	0.117	0.5605	0.358	0.30561	0.0188
y152.up	0.23	0.06	0.328	0.042	0.324	0.132	0.574	0.58	0.182	0.02
y153.up	0.232	0.044	0.368	0.076	0.38	0.122	0.59	0.54	0.224	0.04
y154.up	0.2962	0.0451	0.3706	0.0569	0.4159	0.1137	0.6019	0.275	0.15876	0.0392
y155.up	0.13	0.064	0.304	0.088	0.324	0.138	0.57	0.34	0.192	0.04
y156.up	0.1332	0.0647	0.3018	0.0529	0.3647	0.1157	0.5961	0.431	0.18032	0.1764
y157.up	0.074	0.032	0.308	0.056	0.276	0.094	0.576	0.34	0.216	0.08
y158.up	0.076	0.072	0.352	0.038	0.346	0.116	0.53	0.34	0.246	0.06
y159.up	0.0438	0.0359	0.2536	0.0719	0.2691	0.1308	0.4999	0.462	0.07431	0.0769
y161.up	0.0377	0.0895	0.2374	0.0771	0.2479	0.1105	0.5127	0.438	0.09789	0.0625
y162.up	0.1244	0.0435	0.2679	0.0529	0.2906	0.1113	0.5643	0.453	0.18108	0.0754
y163.up	0.0372	0.0372	0.2725	0.0568	0.2295	0.151	0.4453	0.333	0.13916	0.0588
y164.up	0.0177	0.0373	0.257	0.0646	0.2275	0.1194	0.4569	0.373	0.19013	0.0784
y165.up	0.1	0.036	0.202	0.038	0.196	0.122	0.606	0.4	0.078	0.02
y166.up	0.0633	0.0594	0.1039	0.0423	0.1211	0.0846	0.3442	0.154	0.04803	0.0576
y167.up	0.047	0.0333	0.0999	0.049	0.1137	0.1118	0.3432	0.49	0.02548	0.0196
y168.up	0.227	0.0269	0.3326	0.0693	0.3712	0.1403	0.5712	0.481	0.2134	0.0384
y169.up	0.302	0.054	0.304	0.044	0.408	0.096	0.626	0.4	0.16	0.04
y170.up	0.282	0.03	0.268	0.036	0.378	0.138	0.528	0.36	0.14	0.04
y171.up	0.2589	0.0589	0.3785	0.092	0.4432	0.1606	0.3607	0.294	0.17836	0.1372
y172.up	0.1665	0.0589	0.2688	0.0921	0.3001	0.1333	0.4668	0.471	0.11564	0
y173.up	0.356	0.04	0.398	0.046	0.474	0.116	0.618	0.46	0.188	0.1
y174.up	0.326	0.032	0.41	0.044	0.444	0.134	0.632	0.38	0.246	0.04
y175.up	0.278	0.036	0.372	0.062	0.408	0.124	0.56	0.26	0.178	0.02
y176.up	0.326	0.026	0.326	0.038	0.466	0.084	0.548	0.4	0.198	0.02
y177.up	0.0901	0.0392	0.3001	0.0411	0.2844	0.1117	0.5079	0.49	0.19796	0.0784
y178.up	0.058	0.054	0.338	0.068	0.342	0.112	0.538	0.28	0.188	0.06
y179.up	0.002	0.026	0.342	0.074	0.322	0.108	0.618	0.52	0.258	0.06
y180.up	0.014	0.048	0.31	0.054	0.324	0.096	0.558	0.28	0.35	0.04
y181.up	0.034	0.046	0.348	0.046	0.322	0.144	0.598	0.34	0.316	0.04
y182.up	0.0648	0.045	0.2962	0.0393	0.2786	0.0882	0.6451	0.569	0.2274	0.0392
y185.up	0.1384	0.0406	0.2403	0.0639	0.2319	0.1339	0.5405	0.511	0.1042	0.0851
y186.up	0.0817	0.0368	0.363	0.0421	0.3472	0.0895	0.5975	0.368	0.22364	0.0526
y187.up	0.112	0.03	0.386	0.058	0.38	0.122	0.534	0.42	0.164	0.1
y188.up	0.034	0.038	0.264	0.046	0.256	0.144	0.608	0.4	0.22	0.06
y189.up	0.0711	0.0364	0.2769	0.0595	0.2847	0.1155	0.5597	0.423	0.25959	0.1346
y190.up	0.0354	0.0471	0.0842	0.0451	0.0883	0.0981	0.3413	0.392	0.08036	0.0196
y191.up	0.154	0.04	0.256	0.058	0.312	0.112	0.432	0.36	0.102	0.08
y192.up	0.0392	0.0411	0.304	0.0686	0.304	0.0921	0.5903	0.373	0.27054	0.0784
y193.up	0.06	0.02	0.438	0.03	0.448	0.122	0.652	0.3	0.332	0.08
y194.up	0.032	0.05	0.412	0.092	0.434	0.128	0.686	0.42	0.29	0.04
y195.up	0.054	0.052	0.442	0.066	0.434	0.158	0.612	0.44	0.222	0.02
y196.up	0.12	0.02	0.414	0.06	0.364	0.142	0.64	0.42	0.164	0.06
y197.up	0.126	0.032	0.334	0.04	0.334	0.114	0.636	0.46	0.208	0.04
y198.up	0.042	0.024	0.262	0.038	0.296	0.114	0.554	0.24	0.206	0.02
y199.up	0.068	0.02	0.26	0.078	0.28	0.106	0.538	0.56	0.212	0.08
y201.up	0.1418	0.0278	0.2861	0.0584	0.3166	0.0805	0.5666	0.444	0.14162	0.0555
y202.up	0.24	0.03	0.268	0.068	0.384	0.158	0.464	0.58	0.166	0.16
y203.up	0.066	0.042	0.362	0.078	0.37	0.116	0.614	0.46	0.412	0.04
y204.up	0.124	0.036	0.348	0.068	0.354	0.134	0.588	0.5	0.342	0.14
y205.up	0.0705	0.0274	0.3394	0.0804	0.3609	0.0706	0.5587	0.412	0.30782	0.0392
y206.up	0.0923	0.0333	0.2924	0.0431	0.3119	0.1078	0.6314	0.471	0.17445	0.0588
y207.up	0.052	0.05	0.294	0.072	0.28	0.116	0.574	0.38	0.256	0.08
y208.up	0.06	0.034	0.298	0.07	0.302	0.088	0.612	0.48	0.172	0.02
y209.up	0.024	0.044	0.356	0.1	0.356	0.124	0.56	0.34	0.118	0.02
y210.up	0.022	0.022	0.264	0.048	0.276	0.1	0.618	0.42	0.274	0.08
y211.up	0.004	0.048	0.244	0.09	0.248	0.136	0.54	0.4	0.208	0.06
y212.up	0.22	0.02	0.412	0.096	0.366	0.122	0.62	0.36	0.212	0.02
y213.up	0.3962	0.0325	0.3616	0.075	0.4673	0.123	0.6461	0.558	0.25958	0.0192
y214.up	0.324	0.05	0.286	0.058	0.334	0.088	0.542	0.3	0.202	0
y215.up	0.232	0.04	0.344	0.04	0.392	0.1	0.582	0.22	0.284	0.04
y216.up	0.228	0.054	0.338	0.03	0.4	0.136	0.444	0.38	0.158	0.04
y217.up	0.192	0.048	0.346	0.1	0.354	0.108	0.658	0.44	0.142	0.04
y218.up	0.298	0.0558	0.3134	0.0558	0.371	0.0903	0.7056	0.519	0.34032	0.0384
y219.up	0.304	0.03	0.3	0.058	0.41	0.116	0.642	0.38	0.284	0.18
y220.up	0.174	0.028	0.32	0.09	0.304	0.134	0.508	0.4	0.29	0
y221.up	0.08	0.032	0.342	0.068	0.338	0.108	0.492	0.34	0.152	0.02
y222.up	0.024	0.04	0.248	0.036	0.254	0.142	0.58	0.5	0.172	0.06
y223.up	0.034	0.064	0.308	0.046	0.32	0.104	0.612	0.5	0.182	0.06
y224.up	0.2413	0.0412	0.2059	0.0374	0.2982	0.1154	0.6254	0.373	0.11172	0.098
y225.up	0.118	0.046	0.434	0.076	0.436	0.148	0.69	0.36	0.408	0
y226.up	0.138	0.046	0.25	0.046	0.212	0.088	0.516	0.54	0.206	0.1
y227.up	0.1192	0.0402	0.3134	0.0576	0.3268	0.0845	0.4268	0.385	0.29995	0.0769
y228.up	0.138	0.064	0.396	0.038	0.372	0.106	0.524	0.3	0.336	0.02
y229.up	0.144	0.05	0.182	0.084	0.224	0.116	0.498	0.4	0.124	0.08
y230.up	0.1038	0.0315	0.3335	0.0315	0.3236	0.1158	0.3844	0.333	0.37054	0.1176
y231.up	0.0627	0.0411	0.2805	0.0765	0.3	0.0999	0.5766	0.373	0.30977	0.0392
y232.up	0.3628	0.0209	0.2674	0.0442	0.4582	0.1443	0.5512	0.465	0.11392	0.0697
y233.up	0.172	0.046	0.356	0.076	0.352	0.112	0.624	0.36	0.346	0.1
y234.up	0.0647	0.0353	0.0883	0.049	0.1079	0.1137	0.4038	0.294	0.0294	0.0392
y235.up	0.0314	0.0217	0.0883	0.0509	0.1274	0.1314	0.3314	0.412	0.0686	0.0588
y236.up	0.346	0.022	0.326	0.1	0.486	0.128	0.608	0.48	0.144	0.04
y237.up	0.0744	0.0205	0.1716	0.0283	0.1896	0.072	0.4795	0.385	0.09482	0.0256
y238.up	0.0788	0.0595	0.1769	0.0306	0.2116	0.1174	0.45	0.462	0.0961	0.0576
y239.up	0.0231	0.0326	0.3288	0.0404	0.3173	0.1037	0.6018	0.5	0.19611	0.1153
y240.up	0.0294	0.0382	0.3354	0.044	0.2911	0.0705	0.5177	0.382	0.17641	0.0294
y242.up	0.072	0.046	0.264	0.052	0.232	0.116	0.58	0.52	0.194	0.02
y243.up	0.064	0.054	0.238	0.07	0.27	0.126	0.556	0.42	0.106	0.06
y244.up	0.062	0.024	0.144	0.034	0.184	0.102	0.37	0.32	0.072	0
y245.up	0.3954	0.0271	0.0589	0.0681	0.4001	0.1088	0.4681	0.227	0.01817	0.1363
y247.up	0.0381	0.0191	0.0238	0.0809	0.0287	0.0858	0.4619	0.429	0.03808	0.0952
y248.up	0.0823	0.0391	0.3138	0.0607	0.3236	0.0921	0.4157	0.235	0.3333	0.0196
y249.up	0.09	0.044	0.1175	0.0548	0.168	0.108	0.458	0.353	0.048	0.1176
y250.up	0.1333	0.0558	0.1778	0.0408	0.2241	0.1132	0.4833	0.407	0.15736	0.0185
y78.up	0.244	0.05	0.368	0.092	0.37	0.09	0.706	0.32	0.21	0.06
y79.up	0.156	0.044	0.424	0.068	0.384	0.106	0.612	0.66	0.256	0.1
y80.up	0.114	0.032	0.41	0.072	0.422	0.122	0.688	0.52	0.304	0.08
y81.up	0.182	0.054	0.414	0.094	0.4	0.13	0.66	0.4	0.286	0.12
y82.up	0.136	0.04	0.392	0.07	0.406	0.082	0.556	0.28	0.33	0
y83.up	0.2	0.022	0.342	0.062	0.344	0.088	0.552	0.36	0.188	0.02
y84.up	0.258	0.048	0.442	0.062	0.386	0.094	0.51	0.24	0.268	0
y85.up	0.2372	0.0275	0.4412	0.0548	0.4392	0.1294	0.5588	0.471	0.20973	0.0784
y86.up	0.2481	0.0326	0.4076	0.0845	0.573	0.1191	0.5308	0.346	0.29419	0.0961
y87.up	0.3212	0.0383	0.625	0.0595	0.7039	0.1269	0.6403	0.385	0.42495	0.0576
y88.up	0.2673	0.0461	0.5172	0.0538	0.6615	0.0942	0.6441	0.365	0.4538	0.0961
y89.up	0.0372	0.0316	0.1705	0.065	0.1373	0.1224	0.4405	0.37	0.0444	0.037
y90.up	0.152	0.032	0.22	0.056	0.212	0.11	0.48	0.34	0.156	0.04
y91.up	0.068	0.062	0.172	0.066	0.164	0.106	0.506	0.56	0.07	0.08
y92.up	0.0302	0.0528	0.1414	0.0301	0.1359	0.098	0.3527	0.113	0.05656	0.0377
y93.up	0.082	0.032	0.338	0.064	0.306	0.124	0.516	0.34	0.258	0.02
y94.up	0.142	0.024	0.398	0.072	0.49	0.078	0.526	0.6	0.3	0.08
y95.up	0.0429	0.0412	0.3333	0.0412	0.2802	0.1156	0.5098	0.51	0.22936	0.1176
y96.up	0.3884	0.0275	0.2881	0.0255	0.4216	0.0939	0.5314	0.471	0.19602	0
y97.up	0.2787	0.0275	0.3568	0.0411	0.3921	0.0999	0.4706	0.353	0.1666	0.0196
y98.up	0.232	0.054	0.4	0.064	0.434	0.092	0.57	0.28	0.316	0.04
y99.up	0.186	0.044	0.408	0.054	0.41	0.106	0.592	0.34	0.332	0.04
47.up	0.1849	0.034	0.4036	0.102	0.3828	0.1303	0.4793	0.358	0.1226	0.0377
48.up	0.2491	0.0314	0.4313	0.0471	0.4431	0.1136	0.3472	0.49	0.25879	0.1568
49.up	0.406	0.03	0.398	0.072	0.472	0.1	0.672	0.2	0.39	0.04
50.up	0.192	0.034	0.176	0.068	0.212	0.088	0.602	0.5	0.132	0.02
51.up	0.185	0.04	0.1975	0.0425	0.2375	0.0675	0.6475	0.35	0.1475	0.05
52.up	0.124	0.036	0.312	0.124	0.292	0.096	0.62	0.64	0.096	0.12
53.up	0.3218	0.0173	0.3521	0.1347	0.4129	0.1258	0.5392	0.391	0.26516	0.0869
54.up	0.3736	0.0557	0.4647	0.044	0.4794	0.1207	0.6001	0.559	0.25584	0.0294
55.up	0.3922	0.0296	0.4591	0.0703	0.4964	0.1147	0.5817	0.333	0.24439	0.037
56.up	0.475	0.0596	0.3539	0.0595	0.5153	0.1231	0.5059	0.558	0.09417	0.0384
57.up	0.4366	0.0498	0.3789	0.0865	0.5171	0.1058	0.6518	0.558	0.33072	0.0961
58.up	0.3753	0.0918	0.3132	0.0972	0.3807	0.1161	0.6112	0.351	0.1378	0.027
60.up	0.044	0.016	0.216	0.104	0.208	0.124	0.676	0.48	0.044	0.04
62.up	0.2325	0.045	0.195	0.0475	0.2425	0.1225	0.635	0.425	0.0475	0.025
63.up	0.0651	0.05	0.3436	0.0391	0.3654	0.1107	0.6063	0.5	0.16517	0.0434
1.down	0.3	0.04	0.28	0.056	0.308	0.084	0.522	0.48	0.14997	0
10.down	0.3475	0.0239	0.4667	0.0477	0.4858	0.081	0.6191	0.667	0.20946	0.0952
12.down	0.5347	0.0173	0.4305	0.0781	0.548	0.1389	0.6783	0.348	0.36518	0
13.down	0.548	0.008	0.384	0.076	0.572	0.1	0.528	0.44	0.112	0.04
2.down	0.2577	0.0423	0.3692	0.0402	0.3595	0.0964	0.6636	0.385	0.22687	0.0192
23.down	0.2647	0.0412	0.2039	0.051	0.2177	0.1235	0.5687	0.353	0.11956	0.0392
24.down	0.227	0.0499	0.2866	0.0903	0.3693	0.1117	0.5424	0.423	0.22112	0.0384
25.down	0.288	0.036	0.392	0.032	0.404	0.132	0.532	0.4	0.194	0
26.down	0.0941	0.0587	0.2785	0.0548	0.2844	0.1196	0.4667	0.373	0.21171	0.0196
27.down	0.294	0.05	0.312	0.03	0.356	0.116	0.478	0.38	0.124	0.04
28.down	0.118	0.056	0.12	0.038	0.144	0.11	0.532	0.36	0.072	0.04
29.down	0.3882	0.0413	0.4079	0.0705	0.4314	0.0921	0.5294	0.255	0.21562	0.098
3.down	0.4017	0.0341	0.4206	0.0453	0.4942	0.1057	0.5095	0.547	0.3622	0.0377
30.down	0.28	0.038	0.204	0.032	0.336	0.09	0.484	0.3	0.132	0.04
31.down	0.286	0.06	0.236	0.06	0.288	0.114	0.556	0.18	0.258	0.08
32.down	0.03	0.022	0.124	0.032	0.118	0.088	0.368	0.4	0.01	0.04
33.down	0.1232	0.03	0.27	0.1166	0.2099	0.0999	0.5234	0.3	0.1233	0.0333
34.down	0.2774	0.0272	0.2226	0.0864	0.291	0.0816	0.4545	0.364	0.15906	0.0454
35.down	0.1732	0.0422	0.2559	0.0134	0.2596	0.1096	0.3326	0.462	0.14995	0
36.down	0.11	0.0425	0.125	0.1125	0.1475	0.0875	0.3875	0.35	0.01	0.05
37.down	0.104	0.036	0.17	0.068	0.174	0.1	0.474	0.38	0.152	0.1
38.down	0.1098	0.0333	0.1039	0.0471	0.1216	0.1255	0.3079	0.412	0.03332	0.0392
39.down	0.1528	0.0412	0.1039	0.057	0.1823	0.1196	0.4019	0.235	0.0392	0.0588
4.down	0.3491	0.045	0.149	0.047	0.3902	0.1117	0.3607	0.314	0.15092	0
40.down	0.056	0.046	0.116	0.058	0.154	0.142	0.474	0.5	0.052	0.02
41.down	0.1538	0.0499	0.2174	0.0557	0.2693	0.0884	0.4518	0.462	0.06916	0.0576
42.down	0.2054	0.0527	0.1745	0.0565	0.2655	0.1272	0.5182	0.382	0.13812	0.109
43.down	0.1293	0.0276	0.4039	0.0766	0.4177	0.1216	0.4236	0.314	0.26861	0.0588
44.down	0.0335	0.0373	0.1196	0.0766	0.1098	0.1137	0.3687	0.49	0.049	0
45.down	0.065	0.013	0.0521	0.0955	0.065	0.1477	0.3867	0.696	0.07822	0.2173
46.down	0.062	0.044	0.09	0.026	0.1	0.102	0.47	0.28	0.034	0.06
5.down	0.6332	0.0588	0.4981	0.0862	0.6333	0.1352	0.6469	0.451	0.44503	0.0392
6.down	0.2402	0.0519	0.3405	0.048	0.3653	0.0844	0.4538	0.404	0.3288	0.1153
64.down	0.322	0.046	0.352	0.082	0.422	0.1	0.546	0.36	0.212	0.1
65.down	0.594	0.048	0.474	0.058	0.592	0.13	0.62	0.46	0.464	0.06
66.down	0.405	0.0189	0.2376	0.0432	0.3996	0.1539	0.4294	0.595	0.20805	0
67.down	0.3177	0.0321	0.3358	0.0429	0.4071	0.0927	0.6071	0.464	0.08568	0
68.down	0.102	0.0335	0.325	0.0649	0.3459	0.1189	0.5189	0.396	0.13745	0.0625
69.down	0.1271	0.0318	0.3205	0.0704	0.3864	0.1227	0.5978	0.477	0.15905	0.0909
7.down	0.3532	0.0387	0.4958	0.0877	0.5592	0.104	0.4551	0.286	0.27138	0.0408
76.down	0.0476	0.0454	0.0863	0.0274	0.1068	0.0952	0.341	0.591	0.04086	0
8.down	0.2511	0.0189	0.2808	0.0783	0.2781	0.1134	0.5297	0.459	0.07834	0.1081
y100.down	0.022	0.046	0.712	0.058	0.7	0.09	0.704	0.54	0.652	0.02
y101.down	0.068	0.046	0.792	0.034	0.822	0.112	0.818	0.22	0.694	0.08
y102.down	0.0265	0.0568	0.5301	0.0451	0.5472	0.1	0.5717	0.283	0.47162	0.0566
y103.down	0.0744	0.0294	0.5429	0.0667	0.5587	0.1078	0.6156	0.353	0.49996	0.0784
y104.down	0.058	0.04	0.75	0.024	0.738	0.094	0.768	0.24	0.71	0.02
y105.down	0.048	0.048	0.1577	0.0423	0.1674	0.1038	0.5114	0.462	0.06533	0.1346
y106.down	0.056	0.012	0.102	0.08	0.088	0.11	0.38	0.54	0.028	0.04
y107.down	0.1231	0.0326	0.5653	0.0499	0.5924	0.1213	0.5615	0.154	0.46342	0.0384
y108.down	0.0634	0.0191	0.3924	0.0385	0.3751	0.1039	0.5597	0.404	0.24033	0.0192
y109.down	0.0817	0.0372	0.1853	0.0428	0.1796	0.1021	0.4871	0.5	0.1018	0.1296
y110.down	0.1636	0.0404	0.1557	0.025	0.2134	0.1078	0.5903	0.462	0.05955	0.0192
y111.down	0.0417	0.0345	0.1619	0.0346	0.1364	0.111	0.4347	0.327	0.07632	0.0363
y112.down	0.102	0.038	0.16	0.062	0.194	0.134	0.51	0.56	0.122	0.02
y113.down	0.034	0.042	0.286	0.058	0.274	0.118	0.49	0.52	0.296	0
y114.down	0.12	0.038	0.488	0.056	0.516	0.076	0.582	0.34	0.426	0.04
y115.down	0.052	0.042	0.55	0.06	0.536	0.092	0.628	0.02	0.54	0.08
y116.down	0.0724	0.0236	0.2941	0.0626	0.2923	0.0999	0.3904	0.471	0.2372	0.0196
y117.down	0.144	0.036	0.294	0.048	0.266	0.1	0.526	0.4	0.054	0.02
y118.down	0.1472	0.0209	0.1151	0.0416	0.1698	0.0867	0.3395	0.34	0.06411	0.0566
y119.down	0.1783	0.0344	0.1686	0.0751	0.244	0.1063	0.5469	0.563	0.19374	0.0625
y120.down	0.1274	0.0546	0.1971	0.0666	0.2515	0.097	0.5302	0.576	0.07878	0.0606
y122.down	0.0693	0.0589	0.0846	0.0669	0.118	0.0821	0.4103	0.59	0.03841	0.0769
y123.down	0.0393	0.0824	0.1922	0.0608	0.1704	0.102	0.4608	0.235	0.09408	0.0196
y124.down	0.0432	0.049	0.1608	0.0413	0.1275	0.1197	0.4237	0.235	0.00588	0.0784
y125.down	0.104	0.053	0.2923	0.047	0.3038	0.141	0.4999	0.333	0.1078	0.0784
y126.down	0.0962	0.0246	0.2131	0.0397	0.2188	0.1341	0.5416	0.038	0.14524	0.0754
y127.down	0.1018	0.0549	0.1666	0.0764	0.1822	0.0942	0.5254	0.314	0.07252	0.0784
y128.down	0.0729	0.0385	0.1424	0.0595	0.1694	0.096	0.3057	0.365	0.0634	0.0576
y129.down	0.0491	0.0359	0.098	0.0641	0.1112	0.1207	0.2885	0.321	0.09241	0.0188
y130.down	0.0108	0.0436	0.2145	0.0255	0.1944	0.1346	0.411	0.382	0.15268	0.0727
y131.down	0.0594	0.0443	0.1731	0.0326	0.1654	0.1231	0.2961	0.423	0.0192	0.1346
y132.down	0.012	0.022	0.042	0.022	0.046	0.118	0.428	0.54	0.064	0.04
y133.down	0.1021	0.0264	0.178	0.034	0.1918	0.1101	0.5572	0.38	0.05712	0
y134.down	0.032	0.038	0.09	0.05	0.088	0.098	0.456	0.36	0.12	0.04
y135.down	0.0865	0.0365	0.2289	0.0307	0.2635	0.1	0.4499	0.365	0.1538	0.0769
y136.down	0.0361	0.0473	0.2328	0.0538	0.2347	0.0809	0.4	0.491	0.1788	0.0566
y137.down	0.0095	0.0518	0.5115	0.048	0.5038	0.098	0.6559	0.538	0.49033	0.0961
y138.down	0.019	0.0435	0.5169	0.0397	0.5018	0.1432	0.5605	0.283	0.40559	0.0566
y139.down	0.226	0.048	0.478	0.098	0.508	0.102	0.632	0.24	0.412	0.06
y140.down	0.069	0.0253	0.2656	0.0655	0.2473	0.0891	0.491	0.345	0.15632	0
y141.down	0.036	0.048	0.218	0.034	0.232	0.088	0.47	0.22	0.138	0.06
y142.down	0.0254	0.0628	0.2196	0.0491	0.2077	0.1058	0.5685	0.431	0.098	0.0196
y143.down	0.02	0.038	0.24	0.06	0.214	0.114	0.54	0.42	0.184	0.06
y144.down	0.064	0.032	0.498	0.034	0.534	0.12	0.704	0.52	0.48	0.04
y145.down	0.6535	0.0451	0.4966	0.0534	0.6718	0.0884	0.6433	0.467	0.38664	0.05
y146.down	0.1419	0.0549	0.2128	0.071	0.2193	0.0904	0.4711	0.484	0.14187	0.0967
y147.down	0.0571	0.0341	0.589	0.0501	0.6142	0.1089	0.6909	0.143	0.57316	0.1071
y148.down	0.0473	0.0339	0.7112	0.0773	0.7321	0.0697	0.7699	0.358	0.72449	0.0566
y149.down	0.0705	0.0446	0.7275	0.0602	0.7327	0.1207	0.7604	0.31	0.72063	0.0689
y150.down	0.0265	0.0379	0.8321	0.0622	0.8226	0.1096	0.8207	0.415	0.81505	0.1698
y151.down	0.0746	0.0587	0.735	0.0647	0.7351	0.096	0.7451	0.196	0.70384	0.0392
y152.down	0.0595	0.0297	0.5853	0.0741	0.6038	0.0909	0.7481	0.241	0.59068	0.037
y153.down	0.2338	0.0492	0.2076	0.0472	0.2981	0.1187	0.4112	0.151	0.12261	0
y154.down	0.1122	0.0285	0.1837	0.0366	0.198	0.11	0.4123	0.265	0.15504	0.0816
y155.down	0	0.0333	0.4816	0.0555	0.4444	0.1443	0.5148	0.37	0.3629	0.1111
y156.down	0.1527	0.0304	0.7039	0.0472	0.7152	0.1454	0.7017	0.075	0.6905	0.0754
y157.down	0.05	0.05	0.2405	0.0519	0.2539	0.0768	0.4307	0.25	0.2961	0.2115
y162.down	0.1775	0.05	0.145	0.05	0.205	0.0875	0.4075	0.425	0.08	0.025
y163.down	0.0866	0.0423	0.2828	0.0615	0.3193	0.0943	0.5022	0.423	0.20188	0.0769
y164.down	0.0447	0.0316	0.1889	0.0205	0.2203	0.126	0.4926	0.519	0.18513	0.0925
y165.down	0.0216	0.0452	0.2628	0.0511	0.2629	0.143	0.5157	0.216	0.12152	0.0196
y166.down	0.0671	0.0153	0.2155	0.071	0.2135	0.1346	0.4923	0.558	0.16532	0.0384
y167.down	0.052	0.054	0.098	0.084	0.132	0.094	0.522	0.28	0.072	0.02
y168.down	0.1346	0.0197	0.6739	0.0574	0.7737	0.0721	0.7342	0.295	0.5901	0.0819
y169.down	0.412	0.032	0.296	0.062	0.45	0.122	0.59	0.42	0.162	0.08
y170.down	0.114	0.03	0.19	0.048	0.258	0.11	0.51	0.2	0.142	0
y171.down	0.1549	0.0216	0.202	0.058	0.248	0.152	0.4333	0.333	0.176	0.0392
y172.down	0.138	0.06	0.242	0.052	0.25	0.116	0.396	0.38	0.122	0.06
y173.down	0.0607	0.0549	0.8314	0.0784	0.8275	0.1019	0.8138	0.255	0.72347	0.0392
y174.down	0.3968	0.0374	0.6832	0.0594	0.7358	0.0985	0.6695	0.288	0.47113	0.0508
y175.down	0.4019	0.0364	0.3692	0.073	0.4444	0.1077	0.5538	0.327	0.13842	0.0192
y176.down	0.2726	0.0334	0.3159	0.0392	0.3197	0.1019	0.549	0.569	0.18229	0.0588
y177.down	0.7205	0.0391	0.5574	0.0272	0.7578	0.1238	0.6321	0.339	0.46944	0.0508
y178.down	0.3929	0.0429	0.4286	0.0374	0.5179	0.0909	0.4536	0.429	0.21781	0.0892
y179.down	0.2672	0.0527	0.3364	0.0473	0.4491	0.1055	0.489	0.418	0.22177	0.0181
y180.down	0.2948	0.0357	0.3611	0.0577	0.3932	0.1322	0.4983	0.39	0.25248	0.0508
y181.down	0.372	0.036	0.432	0.046	0.466	0.152	0.602	0.24	0.33	0.06
y182.down	0.3764	0.0391	0.4707	0.0531	0.5119	0.0862	0.6077	0.353	0.39602	0.0588
y183.down	0.0873	0.0387	0.2257	0.0419	0.1743	0.1259	0.4066	0.419	0.02255	0
y186.down	0.1099	0.0472	0.5647	0.0628	0.5547	0.1392	0.6255	0.333	0.30976	0.0196
y187.down	0.1706	0.0334	0.549	0.0569	0.5489	0.1099	0.5824	0.275	0.39602	0.0196
y188.down	0.1245	0.0511	0.4716	0.0471	0.4735	0.098	0.5625	0.208	0.30185	0.0754
y189.down	0.4341	0.0409	0.6231	0.059	0.6874	0.1055	0.6803	0.429	0.46781	0.0714
y190.down	0.0393	0.0293	0.2255	0.0707	0.2293	0.133	0.5431	0.392	0.13916	0.0784
y191.down	0.0824	0.0275	0.1982	0.055	0.1804	0.0805	0.4157	0.471	0.04508	0.0392
y192.down	0.1352	0.0434	0.7177	0.0678	0.7446	0.0772	0.7486	0.284	0.69725	0.0405
y193.down	0.5	0.028	0.594	0.044	0.69	0.11	0.696	0.46	0.508	0.04
y194.down	0.54	0.08	0.622	0.046	0.73	0.104	0.73	0.32	0.416	0.08
y195.down	0.4074	0.0554	0.4659	0.0591	0.6088	0.1178	0.5963	0.357	0.43924	0.0357
y196.down	0.2034	0.0465	0.3036	0.0534	0.369	0.0914	0.4431	0.31	0.1741	0.0344
y197.down	0.302	0.03	0.416	0.066	0.562	0.14	0.65	0.4	0.384	0.06
y198.down	0.0783	0.0309	0.4744	0.0472	0.4798	0.1129	0.3745	0.327	0.23449	0.0363
y199.down	0.43	0.036	0.348	0.036	0.464	0.1	0.536	0.34	0.206	0.08
y201.down	0	0.0375	0.1708	0.125	0.1793	0.0709	0.4666	0.417	0.06663	0.0833
y202.down	0.0269	0.0358	0.6322	0.0554	0.6341	0.1071	0.6303	0.375	0.56424	0.0178
y203.down	0.6594	0.0423	0.7454	0.041	0.8044	0.1227	0.7833	0.348	0.58935	0.0151
y204.down	0.3782	0.02	0.4963	0.0328	0.6055	0.1	0.6563	0.309	0.3854	0.0909
y205.down	0.3949	0.0585	0.6051	0.0549	0.6653	0.0897	0.6843	0.362	0.49824	0.1206
y206.down	0.32	0.038	0.332	0.098	0.554	0.118	0.488	0.46	0.236	0.1
y207.down	0.1206	0.0493	0.4541	0.0238	0.5203	0.144	0.5001	0.254	0.30503	0.0169
y208.down	0.1661	0.0467	0.5071	0.0803	0.5803	0.0751	0.4785	0.214	0.40531	0.0178
y209.down	0.294	0.0522	0.426	0.0246	0.4616	0.1062	0.5416	0.338	0.27996	0.0461
y210.down	0.2436	0.0472	0.52	0.0491	0.5874	0.111	0.5199	0.273	0.30722	0.0727
y211.down	0.239	0.0419	0.5282	0.0627	0.6016	0.1106	0.5299	0.507	0.39846	0.0746
y212.down	0.476	0.054	0.546	0.022	0.686	0.112	0.646	0.3	0.296	0.04
y213.down	0.498	0.0576	0.4833	0.0241	0.576	0.113	0.5687	0.315	0.37587	0.1111
y214.down	0.06	0.044	0.382	0.07	0.376	0.122	0.544	0.14	0.158	0.04
y215.down	0.5781	0.0428	0.4999	0.0447	0.6354	0.0983	0.613	0.148	0.3055	0.074
y216.down	0.5785	0.0608	0.4158	0.0569	0.5862	0.1274	0.6236	0.451	0.16859	0
y217.down	0.032	0.036	0.1	0.074	0.092	0.144	0.352	0.42	0.05	0
y218.down	0.029	0.0528	0.4508	0.0418	0.4564	0.0672	0.6418	0.491	0.39452	0
y219.down	0.0489	0.0454	0.6735	0.0378	0.6641	0.1056	0.6889	0.245	0.62639	0.0377
y220.down	0.0547	0.0433	0.1114	0.0284	0.1093	0.0924	0.4189	0.264	0.05846	0.0377
y221.down	0.0638	0.0205	0.5292	0.0931	0.5275	0.1139	0.5258	0.207	0.43443	0
y223.down	0.1375	0.035	0.2275	0.03	0.245	0.0925	0.525	0.4	0.1625	0.025
y224.down	0.1166	0.0272	0.1089	0.0527	0.1473	0.0836	0.491	0.455	0.04904	0.0181
y225.down	0.092	0.0276	0.2293	0.0588	0.2529	0.0942	0.5724	0.373	0.15092	0.0392
y226.down	0.042	0.038	0.062	0.044	0.086	0.154	0.404	0.34	0.052	0.04
y227.down	0.1627	0.0391	0.3608	0.0392	0.3864	0.0902	0.6352	0.412	0.27056	0.0392
y228.down	0.134	0.038	0.318	0.038	0.352	0.11	0.466	0.32	0.26	0.02
y229.down	0.0924	0.0473	0.283	0.0414	0.2886	0.132	0.4888	0.358	0.23204	0.1509
y230.down	0.1079	0.0491	0.3334	0.0646	0.3158	0.096	0.6314	0.275	0.3725	0.0588
y231.down	0.2057	0.0539	0.2426	0.0558	0.2796	0.139	0.6019	0.241	0.17401	0.0185
y232.down	0.1212	0.0306	0.3903	0.0731	0.3808	0.0923	0.623	0.365	0.34417	0.0769
y233.down	0.0829	0.0491	0.2301	0.0415	0.251	0.0793	0.6002	0.321	0.06787	0.0188
y234.down	0.1211	0.0556	0.3713	0.0443	0.375	0.1327	0.6845	0.327	0.43457	0.0384
y235.down	0.0812	0.0303	0.3095	0.0416	0.3134	0.1321	0.585	0.472	0.33768	0.0566
y236.down	0.054	0.0688	0.2889	0.0409	0.2907	0.102	0.4666	0.426	0.11294	0.0185
y237.down	0.144	0.024	0.364	0.078	0.362	0.114	0.584	0.28	0.38	0.02
y238.down	0.1451	0.0431	0.1862	0.0393	0.2157	0.1039	0.5293	0.333	0.11368	0.0196
y239.down	0.2433	0.055	0.1922	0.0607	0.2883	0.1059	0.4804	0.353	0.11368	0.0196
y240.down	0.1096	0.0344	0.1595	0.025	0.1808	0.1097	0.4	0.538	0.06148	0.0192
y241.down	0.038	0.03	0.138	0.062	0.124	0.11	0.362	0.34	0.072	0.02
y242.down	0.0557	0.0404	0.1136	0.0269	0.1365	0.0672	0.0558	0.212	0.00384	0
y243.down	0.1057	0.0588	0.0922	0.0608	0.1431	0.0609	0.3844	0.451	0.07056	0.0196
y244.down	0.214	0.074	0.42	0.032	0.422	0.118	0.476	0.34	0.42	0.2
y245.down	0.0446	0.026	0.1907	0.0408	0.1555	0.1056	0.4591	0.444	0.04995	0.0555
y246.down	0.0255	0.049	0.1666	0.055	0.2198	0.1236	0.4489	0.353	0.11368	0.1176
y247.down	0.0418	0.0264	0.1547	0.0435	0.1925	0.117	0.4529	0.434	0.08864	0.0188
y248.down	0.074	0.046	0.196	0.04	0.192	0.098	0.534	0.42	0.078	0.12
y249.down	0.0197	0.0157	0.22	0.032	0.218	0.102	0.4921	0.353	0.118	0.0392
y250.down	0.02	0.042	0.202	0.054	0.178	0.114	0.46	0.52	0.1	0.06
y78.down	0.042	0.03	0.66	0.052	0.664	0.086	0.752	0.4	0.566	0.02
y79.down	0.1334	0.0313	0.7569	0.0531	0.7	0.1038	0.7548	0.314	0.68035	0.0196
y80.down	0.062	0.0326	0.8071	0.0948	0.7915	0.0947	0.7984	0.207	0.74134	0.1034
y81.down	0.0869	0.0511	0.7981	0.081	0.8017	0.0981	0.8075	0.396	0.71317	0
y82.down	0.0927	0.0186	0.7426	0.063	0.7371	0.1075	0.7296	0.37	0.57033	0.1481
y83.down	0.026	0.032	0.646	0.034	0.644	0.078	0.716	0.32	0.64	0.06
y84.down	0.068	0.04	0.366	0.04	0.336	0.122	0.55	0.28	0.288	0.02
y85.down	0.034	0.046	0.198	0.038	0.174	0.118	0.516	0.34	0.106	0.06
y86.down	0.216	0.032	0.49	0.078	0.47	0.12	0.668	0.48	0.322	0.08
y87.down	0.1963	0.0455	0.4209	0.0604	0.434	0.1604	0.6246	0.434	0.33012	0.0377
y88.down	0.2058	0.0461	0.3538	0.0307	0.3269	0.1347	0.6019	0.25	0.29226	0.0192
y89.down	0.0229	0.0461	0.2171	0.0325	0.2058	0.1174	0.4673	0.385	0.08842	0.1538
y90.down	0.14	0.03	0.872	0.046	0.852	0.092	0.84	0.24	0.78	0.04
y91.down	0.0404	0.0498	0.6963	0.0306	0.7096	0.1155	0.7461	0.327	0.63457	0.0384
y92.down	0.1834	0.0316	0.3369	0.1002	0.3203	0.1132	0.613	0.37	0.20553	0.0555
y93.down	0.032	0.024	0.154	0.06	0.164	0.114	0.458	0.38	0.18	0.02
y94.down	0.0921	0.0334	0.1901	0.0334	0.2175	0.1039	0.4491	0.255	0.0784	0.0196
y95.down	0.0647	0.0412	0.2883	0.0628	0.243	0.0979	0.4139	0.275	0.0784	0
y96.down	0.0731	0.0423	0.2154	0.0865	0.204	0.125	0.471	0.308	0.08649	0.0192
y97.down	0.244	0.05	0.28	0.064	0.326	0.158	0.56	0.4	0.146	0.04
y98.down	0.012	0.038	0.82	0.04	0.788	0.074	0.772	0.54	0.688	0
y99.down	0.33	0.0241	0.6789	0.0909	0.7879	0.1152	0.7499	0.379	0.54389	0.0454
47.down	0.362	0.038	0.302	0.064	0.394	0.118	0.514	0.48	0.178	0.04
48.down	0.1666	0.0354	0.2118	0.0412	0.2354	0.1019	0.4237	0.451	0.11368	0.0392
49.down	0.11	0.048	0.194	0.058	0.228	0.12	0.558	0.42	0.122	0.04
50.down	0.0844	0.0491	0.2098	0.0569	0.2059	0.096	0.4764	0.294	0.13524	0.0784
51.down	0.1078	0.0472	0.2942	0.0451	0.2647	0.0881	0.543	0	0.06076	0.0196
52.down	0.0608	0.0366	0.3001	0.073	0.3146	0.122	0.5901	0.341	0.09018	0.0243
53.down	0.11	0.022	0.162	0.07	0.192	0.11	0.524	0.38	0.068	0.14
54.down	0.1901	0.0158	0.3432	0.053	0.3373	0.1313	0.6745	0.412	0.28428	0.0784
55.down	0.5224	0.0445	0.3224	0.0806	0.5417	0.1308	0.6387	0.528	0.28884	0.1111
56.down	0.406	0.072	0.3654	0.0632	0.4736	0.1124	0.532	0.48	0.12036	0.1
57.down	0.61	0.056	0.488	0.048	0.658	0.092	0.508	0.42	0.274	0
58.down	0.0477	0.0432	0.1069	0.059	0.1319	0.1248	0.5749	0.318	0.00681	0.0227
59.down	0.065	0.0389	0.1954	0.0608	0.2129	0.126	0.5479	0.609	0.07386	0.0434
60.down	0.0557	0.0279	0.0862	0.1056	0.1278	0.1167	0.2499	0.667	0.07775	0.0277
61.down	0.0678	0.0485	0.1034	0.071	0.1517	0.113	0.3839	0.452	0.09672	0
62.down	0.158	0.05	0.214	0.06	0.242	0.074	0.376	0.54	0.09	0.12
63.down	0.1164	0.0327	0.1209	0.07	0.128	0.1186	0.5164	0.326	0.04881	0.0697

## Sheet: Specificity
	ChIP		Pre		ChIP + Pre		Auto1		Auto2
dataset	actual	random	actual	random	actual	random	actual	random	actual	random
1.up	0.9717	0.9634	0.9581	0.9523	0.9621	0.9464	0.9287	0.941	0.925	0.9411
13.up	0.9502	0.9705	0.9489	0.9488	0.9398	0.9524	0.9579	0.987	0.93582	0.923
14.up	0.9583	0.9567	0.9017	0.9734	0.9185	0.9316	0.96	0.95	0.94664	0.85
15.up	0.962	0.9691	0.9347	0.9568	0.9503	0.9556	0.9464	0.987	0.94441	0.9738
16.up	0.9631	0.9615	0.9301	0.9641	0.9606	0.9502	0.9422	0.939	0.9438	0.9385
17.up	0.9683	0.9684	0.9333	0.9598	0.9534	0.9433	0.9451	0.967	0.95664	0.9666
2.up	0.9642	0.9654	0.9577	0.9557	0.9571	0.9416	0.9326	0.955	0.93455	0.9551
23.up	0.9729	0.9704	0.9365	0.9704	0.934	0.9553	0.9345	0.969	0.94209	0.9496
24.up	0.9767	0.966	0.9304	0.9545	0.9399	0.9492	0.9346	0.94	0.93131	0.9666
25.up	0.9606	0.96	0.95	0.96	0.9426	0.9433	0.9419	0.933	0.94798	0.8933
26.up	0.9733	0.9631	0.9738	0.97	0.9587	0.9493	0.946	0.94	0.95263	0.9466
27.up	0.9774	0.968	0.9641	0.956	0.9593	0.9453	0.9554	0.92	0.94597	0.9333
28.up	0.9537	0.972	0.9332	0.9428	0.9192	0.945	0.9568	0.957	0.95048	0.9139
29.up	0.9711	0.9698	0.9536	0.9678	0.947	0.9574	0.949	0.948	0.95093	0.9803
3.up	0.9713	0.978	0.954	0.9667	0.962	0.944	0.9552	0.973	0.94264	0.94
30.up	0.9593	0.9625	0.9318	0.9599	0.9419	0.9513	0.9393	0.947	0.93196	0.98
31.up	0.9714	0.9694	0.9673	0.9674	0.9408	0.948	0.9686	0.947	0.95064	0.9333
32.up	0.9684	0.9716	0.9588	0.9627	0.9489	0.9568	0.9625	0.954	0.96596	0.9673
33.up	0.958	0.9607	0.9473	0.9619	0.9474	0.9459	0.9213	0.98	0.9473	0.9266
34.up	0.9746	0.9772	0.9672	0.9709	0.9585	0.9444	0.9323	0.981	0.93452	0.9506
35.up	0.97	0.9614	0.9682	0.9445	0.9674	0.9496	0.9402	0.966	0.93767	0.9401
36.up	0.9719	0.9705	0.9776	0.9764	0.9639	0.951	0.9365	0.954	0.93003	0.9477
37.up	0.9804	0.9711	0.9705	0.9725	0.9639	0.9535	0.9476	0.967	0.95551	0.9477
39.up	0.9646	0.9587	0.9653	0.9694	0.946	0.9626	0.9511	0.887	0.93731	0.96
4.up	0.9661	0.9674	0.9355	0.9581	0.9493	0.9507	0.9547	0.953	0.95264	0.9266
40.up	0.9485	0.9657	0.9578	0.9668	0.9417	0.9531	0.9485	0.943	0.9448	0.9425
41.up	0.962	0.9654	0.9453	0.9608	0.9508	0.9546	0.9398	0.933	0.94664	0.9533
42.up	0.9548	0.9657	0.9269	0.9718	0.9395	0.9585	0.9408	0.95	0.94459	0.9559
43.up	0.9695	0.9666	0.938	0.9581	0.928	0.9387	0.942	0.947	0.95729	0.98
44.up	0.9652	0.9633	0.9646	0.9747	0.948	0.9573	0.956	0.967	0.93996	0.9533
45.up	0.9725	0.9626	0.958	0.9725	0.9498	0.9446	0.93	0.947	0.94063	0.98
46.up	0.9659	0.958	0.9497	0.9621	0.9425	0.9353	0.9281	0.98	0.94702	0.9411
5.up	0.976	0.9698	0.954	0.9653	0.9527	0.9414	0.9307	0.967	0.94064	0.9666
6.up	0.981	0.9784	0.9575	0.9556	0.9542	0.9582	0.9483	0.967	0.94636	0.9803
64.up	0.9795	0.9686	0.9476	0.943	0.9438	0.9556	0.9522	0.954	0.93198	0.9542
65.up	0.9714	0.9708	0.9373	0.9545	0.9292	0.9534	0.9536	0.967	0.94629	0.9349
68.up	0.9598	0.9682	0.964	0.9473	0.9563	0.9438	0.951	0.93	0.94907	0.9473
7.up	0.9687	0.9661	0.96	0.9721	0.9393	0.9527	0.9393	0.927	0.94064	0.9333
75.up	0.9462	0.9668	0.9381	0.9772	0.9288	0.9312	0.9485	0.897	0.96435	0.977
76.up	0.9724	0.9645	0.9608	0.9577	0.9506	0.9394	0.9416	0.963	0.93552	0.9111
8.up	0.9679	0.9621	0.9543	0.962	0.9517	0.9452	0.9386	0.954	0.94766	0.9281
y100.up	0.9734	0.9719	0.9346	0.9579	0.9285	0.9554	0.9553	0.953	0.94464	0.94
y101.up	0.9754	0.976	0.9511	0.963	0.9451	0.9423	0.9371	0.947	0.93396	0.9266
y102.up	0.9546	0.9599	0.9507	0.9573	0.9334	0.9345	0.9312	1	0.9373	0.8933
y103.up	0.9749	0.9712	0.9549	0.9641	0.9454	0.9588	0.9242	0.936	0.93327	0.9166
y104.up	0.9735	0.9706	0.9574	0.9625	0.9545	0.9604	0.9346	0.947	0.94798	0.94
y105.up	0.9767	0.9707	0.9666	0.9706	0.9513	0.95	0.9553	0.987	0.94662	0.9666
y106.up	0.9606	0.959	0.9599	0.9394	0.9418	0.9554	0.9163	0.974	0.9444	0.9572
y107.up	0.9701	0.9632	0.948	0.9541	0.9387	0.9468	0.9381	0.953	0.94396	0.9266
y108.up	0.9753	0.9694	0.9534	0.9619	0.9479	0.9412	0.934	0.94	0.94929	0.9466
y109.up	0.9686	0.9572	0.9753	0.9651	0.9645	0.9505	0.9272	0.94	0.92798	0.9066
y110.up	0.9705	0.9678	0.9563	0.9293	0.9436	0.9491	0.9333	0.922	0.93917	0.9281
y111.up	0.959	0.9628	0.9615	0.9627	0.9519	0.948	0.9461	0.91	0.93843	0.9743
y112.up	0.9766	0.9594	0.9646	0.9593	0.9612	0.9398	0.9487	0.92	0.93863	0.92
y113.up	0.9769	0.972	0.9667	0.9605	0.9518	0.9474	0.944	0.947	0.94929	0.9133
y114.up	0.9607	0.9725	0.962	0.9686	0.9558	0.9399	0.9272	0.933	0.94196	0.94
y115.up	0.9722	0.9682	0.9513	0.9467	0.9439	0.9545	0.9374	0.92	0.93596	0.9533
y116.up	0.982	0.9687	0.9605	0.96	0.9506	0.946	0.9541	0.94	0.9433	0.9333
y117.up	0.9646	0.9661	0.95	0.9668	0.9333	0.9519	0.9393	0.907	0.92864	0.9133
y118.up	0.9713	0.9751	0.9698	0.9536	0.9601	0.9398	0.9256	0.941	0.92871	0.9346
y119.up	0.9717	0.9731	0.9468	0.9435	0.9502	0.9483	0.9268	0.961	0.93329	0.9477
y120.up	0.9773	0.9748	0.9493	0.9513	0.9459	0.9632	0.9262	0.933	0.93664	0.94
y121.up	0.9699	0.9659	0.9562	0.9522	0.9373	0.9476	0.9256	0.928	0.93917	0.9477
y122.up	0.9667	0.9582	0.9658	0.9587	0.96	0.9503	0.9326	0.922	0.95028	0.9477
y123.up	0.9633	0.9666	0.9686	0.962	0.9505	0.9493	0.9646	0.967	0.9573	0.9533
y124.up	0.9787	0.966	0.9633	0.9619	0.9626	0.9433	0.9419	0.96	0.93731	0.9266
y125.up	0.9718	0.9659	0.9691	0.9535	0.9589	0.9299	0.9334	0.954	0.93852	0.9477
y126.up	0.9653	0.9705	0.9439	0.9552	0.9451	0.9526	0.9511	0.967	0.94063	0.9333
y127.up	0.9755	0.9687	0.9544	0.9621	0.9555	0.9487	0.9345	0.968	0.94162	0.9423
y128.up	0.9639	0.9752	0.966	0.9465	0.9465	0.959	0.9379	0.96	0.95262	0.96
y129.up	0.9786	0.9621	0.9642	0.9599	0.9499	0.962	0.9567	0.967	0.95063	0.9066
y130.up	0.9789	0.9679	0.9534	0.9746	0.9561	0.956	0.9411	0.948	0.94113	0.9411
y131.up	0.9733	0.9698	0.964	0.9593	0.9485	0.9447	0.9527	0.947	0.94262	0.9066
y132.up	0.9559	0.9667	0.9107	0.9488	0.9171	0.9524	0.9494	0.974	0.93265	0.9358
y133.up	0.9725	0.9627	0.9575	0.9704	0.9476	0.9521	0.9563	0.974	0.93984	0.9281
y134.up	0.9699	0.9707	0.9673	0.968	0.958	0.9538	0.9272	0.973	0.94131	0.9333
y135.up	0.9673	0.9692	0.9518	0.9551	0.9468	0.9499	0.934	0.949	0.94098	0.9487
y136.up	0.9673	0.97	0.948	0.9561	0.9318	0.9465	0.9466	0.947	0.93263	0.9733
y137.up	0.9653	0.9621	0.945	0.9626	0.9361	0.9548	0.9294	0.915	0.93656	0.9411
y138.up	0.9659	0.9674	0.958	0.9647	0.942	0.9534	0.942	0.96	0.94329	0.98
y139.up	0.958	0.9668	0.9658	0.9612	0.9432	0.9413	0.9486	0.96	0.93462	0.9533
y140.up	0.979	0.9711	0.9476	0.9457	0.9646	0.9386	0.9412	0.967	0.94506	0.9281
y141.up	0.9753	0.9681	0.9439	0.9592	0.944	0.9505	0.9455	0.947	0.94128	0.94
y142.up	0.9581	0.9764	0.9596	0.954	0.9567	0.9498	0.9376	0.931	0.9444	0.9166
y143.up	0.9627	0.966	0.973	0.9698	0.9622	0.9576	0.9648	0.955	0.95317	0.9487
y144.up	0.9717	0.9682	0.9648	0.9638	0.9453	0.9589	0.9332	0.927	0.9266	0.9454
y145.up	0.9776	0.968	0.9654	0.9544	0.9584	0.945	0.9199	0.942	0.92622	0.923
y146.up	0.9546	0.9651	0.9388	0.9552	0.9213	0.9499	0.9581	0.92	0.94596	0.9266
y147.up	0.9638	0.9772	0.962	0.9679	0.9477	0.9364	0.93	0.933	0.93331	0.9466
y148.up	0.9673	0.966	0.95	0.9667	0.9456	0.941	0.9301	0.968	0.94098	0.923
y149.up	0.9723	0.9654	0.9421	0.9647	0.9439	0.937	0.9449	0.936	0.93455	0.9423
y150.up	0.976	0.9768	0.9451	0.9719	0.9418	0.9472	0.9466	0.953	0.94264	0.92
y151.up	0.9724	0.9679	0.9561	0.9673	0.9446	0.942	0.9239	0.937	0.93579	0.9496
y152.up	0.9745	0.9672	0.9581	0.9598	0.958	0.9392	0.9481	0.953	0.93662	0.9533
y153.up	0.9687	0.9806	0.9554	0.9566	0.9459	0.9511	0.9446	0.96	0.94199	0.9133
y154.up	0.9659	0.9672	0.9535	0.9654	0.9423	0.9397	0.9419	0.928	0.93263	0.9673
y155.up	0.9625	0.9594	0.96	0.9594	0.9412	0.948	0.946	0.973	0.95464	0.94
y156.up	0.9737	0.964	0.9594	0.9706	0.9471	0.949	0.9347	0.98	0.93132	0.9346
y157.up	0.9767	0.9694	0.9474	0.9626	0.9387	0.942	0.9372	0.953	0.94463	0.9533
y158.up	0.9454	0.9768	0.9353	0.9721	0.9261	0.9439	0.9405	0.94	0.93529	0.9066
y159.up	0.9743	0.9597	0.958	0.9513	0.9375	0.946	0.9632	0.915	0.94868	0.9829
y161.up	0.9755	0.9728	0.9638	0.9595	0.9541	0.9373	0.9217	0.938	0.9451	0.9236
y162.up	0.9817	0.9667	0.9516	0.9578	0.9566	0.9434	0.9414	0.962	0.94585	0.9371
y163.up	0.9744	0.9672	0.9452	0.9614	0.945	0.9509	0.9143	0.948	0.92348	0.9673
y164.up	0.9621	0.9763	0.943	0.968	0.9393	0.9509	0.9372	0.987	0.93263	0.9346
y165.up	0.9607	0.9705	0.9512	0.9639	0.9372	0.9493	0.9565	0.98	0.94662	0.9466
y166.up	0.959	0.9713	0.9558	0.9525	0.9392	0.9582	0.954	0.962	0.94674	0.9615
y167.up	0.966	0.9665	0.9672	0.9547	0.9452	0.9608	0.9542	0.98	0.95028	0.9673
y168.up	0.9694	0.9692	0.9706	0.9532	0.9643	0.9402	0.9338	0.962	0.94035	0.9615
y169.up	0.9761	0.9794	0.9481	0.9567	0.9432	0.942	0.9419	0.913	0.94863	0.9533
y170.up	0.9667	0.9672	0.9586	0.9613	0.9493	0.9445	0.9327	0.98	0.9533	0.94
y171.up	0.9686	0.9569	0.9529	0.96	0.9338	0.9542	0.9247	0.941	0.93591	0.9281
y172.up	0.9673	0.9653	0.9745	0.9569	0.9641	0.9379	0.9281	0.954	0.92086	0.9607
y173.up	0.968	0.9699	0.9571	0.962	0.9511	0.9505	0.9372	0.94	0.93862	0.94
y174.up	0.9812	0.9586	0.9566	0.9513	0.9391	0.9453	0.938	0.947	0.94796	0.96
y175.up	0.9807	0.974	0.958	0.9527	0.9433	0.9639	0.9526	0.933	0.93997	0.9333
y176.up	0.9673	0.962	0.9493	0.9507	0.9467	0.9579	0.928	0.973	0.95664	0.98
y177.up	0.964	0.9739	0.9431	0.9646	0.932	0.9633	0.9314	0.967	0.9346	0.9607
y178.up	0.9548	0.9738	0.9353	0.9713	0.9187	0.9413	0.934	0.927	0.9373	0.9533
y179.up	0.9832	0.9706	0.9244	0.9619	0.9248	0.9433	0.9412	0.947	0.93663	0.94
y180.up	0.972	0.9733	0.9499	0.9667	0.9291	0.9433	0.9274	0.9	0.93731	0.9266
y181.up	0.9598	0.9506	0.9379	0.9665	0.9279	0.9585	0.9365	0.947	0.93397	0.94
y182.up	0.9706	0.9607	0.953	0.9699	0.9444	0.9424	0.9341	0.98	0.93721	0.9477
y185.up	0.9696	0.9704	0.9688	0.9668	0.961	0.9418	0.9475	0.986	0.95811	0.9574
y186.up	0.9588	0.9597	0.9332	0.9551	0.9289	0.949	0.9334	0.965	0.94907	0.9473
y187.up	0.9694	0.9725	0.9347	0.9486	0.9176	0.9472	0.9406	0.96	0.93796	0.9533
y188.up	0.9692	0.97	0.9418	0.964	0.9377	0.9451	0.9407	0.94	0.93463	0.9733
y189.up	0.9679	0.9692	0.9402	0.9602	0.933	0.9557	0.9325	0.955	0.93777	0.923
y190.up	0.9762	0.9601	0.9666	0.956	0.954	0.9621	0.9528	0.935	0.95552	0.9542
y191.up	0.9628	0.9608	0.9492	0.9533	0.95	0.9377	0.9526	0.973	0.92997	0.92
y192.up	0.9576	0.9769	0.9294	0.9672	0.9201	0.9614	0.9366	0.922	0.9346	0.9803
y193.up	0.9541	0.9733	0.9398	0.9725	0.9332	0.9461	0.9494	0.967	0.95198	0.8733
y194.up	0.9666	0.9672	0.9374	0.9401	0.9345	0.9339	0.9474	0.947	0.94863	0.96
y195.up	0.9633	0.9614	0.9466	0.9572	0.9388	0.9506	0.9374	0.953	0.94463	0.9466
y196.up	0.9486	0.966	0.9227	0.9554	0.9206	0.9478	0.9365	0.927	0.94597	0.9266
y197.up	0.9474	0.97	0.9414	0.9672	0.9298	0.9479	0.9573	0.96	0.9333	0.94
y198.up	0.9594	0.9687	0.9458	0.9605	0.927	0.9551	0.9313	0.94	0.9413	0.9533
y199.up	0.978	0.9679	0.9466	0.9525	0.9326	0.9404	0.9281	0.927	0.93397	0.9133
y201.up	0.9583	0.9629	0.9544	0.9489	0.9379	0.949	0.9425	0.963	0.94719	0.9444
y202.up	0.9634	0.9714	0.9326	0.9667	0.9341	0.9466	0.93	0.953	0.94264	0.9066
y203.up	0.9474	0.9694	0.9392	0.9492	0.9259	0.9566	0.9193	0.933	0.93731	0.9266
y204.up	0.9533	0.9667	0.9425	0.942	0.9378	0.9605	0.9426	0.96	0.93996	0.9333
y205.up	0.9575	0.9731	0.9521	0.9574	0.9373	0.9502	0.9373	0.967	0.94112	0.9738
y206.up	0.9497	0.9744	0.9508	0.9417	0.9306	0.945	0.9252	0.974	0.93785	0.9738
y207.up	0.962	0.9754	0.9361	0.9566	0.9346	0.9539	0.9346	0.953	0.92197	0.9533
y208.up	0.9641	0.9706	0.9373	0.9613	0.9212	0.9453	0.9334	0.953	0.93795	0.9533
y209.up	0.9652	0.9714	0.9412	0.9605	0.9306	0.9459	0.9306	0.953	0.9173	0.9533
y210.up	0.9722	0.9648	0.95	0.972	0.9392	0.9407	0.9313	0.973	0.93464	0.96
y211.up	0.9774	0.9655	0.9512	0.952	0.9458	0.9519	0.9313	0.973	0.93929	0.96
y212.up	0.9833	0.9747	0.9453	0.9625	0.9506	0.9547	0.9312	0.953	0.92931	0.98
y213.up	0.9687	0.9686	0.9698	0.9519	0.9602	0.9457	0.9474	0.962	0.9397	0.9551
y214.up	0.9773	0.9648	0.9767	0.9566	0.9673	0.9526	0.9527	0.933	0.95197	0.9533
y215.up	0.9773	0.9788	0.9546	0.9591	0.9459	0.9567	0.9353	0.96	0.93198	0.96
y216.up	0.9806	0.9672	0.952	0.9647	0.9481	0.9452	0.9513	0.927	0.93198	0.9733
y217.up	0.9707	0.96	0.9695	0.9379	0.9583	0.9452	0.9405	0.967	0.93198	0.9333
y218.up	0.9693	0.9642	0.957	0.9671	0.9545	0.9486	0.9623	0.962	0.9493	0.9423
y219.up	0.9758	0.9726	0.9754	0.9506	0.962	0.9532	0.9413	0.947	0.94864	0.9266
y220.up	0.9619	0.9693	0.9645	0.9699	0.9495	0.9447	0.9346	0.927	0.93531	0.94
y221.up	0.9772	0.9739	0.9411	0.9653	0.9345	0.9565	0.9313	0.927	0.93997	0.94
y222.up	0.9678	0.9786	0.958	0.968	0.9491	0.9499	0.9445	0.98	0.92996	0.92
y223.up	0.9827	0.9739	0.9546	0.972	0.947	0.9391	0.9406	0.967	0.93996	0.9466
y224.up	0.9608	0.9666	0.9638	0.9614	0.9456	0.952	0.9465	0.935	0.9555	0.9477
y225.up	0.9626	0.9654	0.933	0.9626	0.9332	0.9632	0.9494	0.967	0.92996	0.9466
y226.up	0.9768	0.9579	0.968	0.9652	0.964	0.9318	0.9333	0.947	0.93198	0.94
y227.up	0.9681	0.968	0.9614	0.9615	0.9466	0.9571	0.9395	0.929	0.9506	0.8782
y228.up	0.9725	0.9733	0.9634	0.966	0.9587	0.966	0.9353	0.967	0.95263	0.9
y229.up	0.94	0.9659	0.9741	0.9532	0.9485	0.943	0.9407	0.94	0.93663	0.92
y230.up	0.958	0.9692	0.9764	0.9712	0.9612	0.9409	0.9575	0.882	0.9666	0.9019
y231.up	0.9698	0.9672	0.9491	0.9639	0.9424	0.9516	0.9333	0.935	0.93852	0.9607
y232.up	0.9674	0.9556	0.9634	0.9641	0.9625	0.9613	0.9448	0.899	0.94333	0.9457
y233.up	0.9719	0.9707	0.9508	0.9613	0.9412	0.952	0.9413	0.933	0.94331	0.96
y234.up	0.9594	0.9642	0.9771	0.9726	0.9483	0.9425	0.9588	0.961	0.95356	0.9607
y235.up	0.9764	0.9764	0.9581	0.96	0.9438	0.9497	0.936	0.922	0.93918	0.9281
y236.up	0.9732	0.9661	0.9546	0.9486	0.9578	0.9525	0.942	0.953	0.94529	0.92
y237.up	0.9616	0.9699	0.9649	0.9718	0.9531	0.9403	0.9599	0.932	0.96064	0.8888
y238.up	0.9596	0.9712	0.9621	0.9699	0.9318	0.9494	0.9545	0.923	0.94547	0.9294
y239.up	0.9686	0.9705	0.9518	0.9622	0.9454	0.9537	0.9429	0.923	0.93329	0.9358
y240.up	0.9676	0.9667	0.9589	0.947	0.9391	0.9577	0.951	0.961	0.94502	0.9117
y242.up	0.9833	0.9728	0.9586	0.9733	0.9573	0.946	0.9459	0.927	0.94331	0.9533
y243.up	0.9681	0.9747	0.9514	0.9572	0.9394	0.9474	0.9546	0.933	0.95131	0.9733
y244.up	0.9667	0.9666	0.9639	0.9639	0.944	0.9595	0.9428	0.933	0.95464	0.9333
y245.up	0.9548	0.9638	0.9683	0.9605	0.9547	0.9394	0.9319	0.939	0.956	0.9393
y247.up	0.9744	0.9665	0.954	0.9587	0.9491	0.9459	0.9017	0.968	0.95393	1
y248.up	0.9783	0.9704	0.9633	0.9685	0.9599	0.9516	0.94	0.974	0.96466	0.9346
y249.up	0.9724	0.9653	0.9647	0.9691	0.9498	0.9524	0.947	0.967	0.94531	0.9803
y250.up	0.9561	0.9697	0.9691	0.9629	0.956	0.9419	0.9346	0.944	0.94192	0.932
y78.up	0.974	0.9773	0.9565	0.9551	0.9494	0.9446	0.9405	0.933	0.9413	0.94
y79.up	0.9732	0.9612	0.9301	0.9448	0.9313	0.9493	0.9394	0.953	0.9573	0.9533
y80.up	0.974	0.9694	0.9526	0.9626	0.948	0.9474	0.948	0.947	0.92529	0.9466
y81.up	0.9726	0.9726	0.9372	0.9585	0.9339	0.9399	0.9487	0.96	0.95596	0.9266
y82.up	0.974	0.9655	0.9465	0.9607	0.9332	0.9465	0.9421	0.927	0.93062	0.98
y83.up	0.97	0.9721	0.9304	0.9679	0.9299	0.9452	0.95	0.967	0.94996	0.96
y84.up	0.9746	0.9772	0.9507	0.9495	0.9466	0.9473	0.938	0.967	0.94931	0.9333
y85.up	0.9646	0.9658	0.9549	0.9594	0.9391	0.9385	0.9498	0.961	0.94569	0.9281
y86.up	0.9673	0.9693	0.9364	0.9524	0.9236	0.9568	0.9461	0.936	0.94546	0.923
y87.up	0.9768	0.9732	0.9288	0.9579	0.9424	0.9552	0.9204	0.968	0.93521	0.9423
y88.up	0.9539	0.9679	0.9453	0.9498	0.9454	0.9536	0.9423	0.936	0.93776	0.9487
y89.up	0.9745	0.9659	0.945	0.955	0.9309	0.9482	0.9581	0.951	0.94935	0.9814
y90.up	0.9661	0.9765	0.9681	0.9694	0.9561	0.9409	0.9432	0.953	0.94196	0.9266
y91.up	0.9739	0.9714	0.9746	0.9542	0.9559	0.9532	0.9352	0.98	0.9353	0.9466
y92.up	0.9782	0.9604	0.9602	0.9646	0.956	0.9578	0.9686	0.969	0.94963	0.9182
y93.up	0.988	0.9614	0.9473	0.9567	0.9452	0.9505	0.9493	0.92	0.94663	0.9533
y94.up	0.9635	0.9713	0.9386	0.9586	0.9345	0.9525	0.9481	0.967	0.93663	0.9533
y95.up	0.9765	0.9698	0.9392	0.9654	0.9366	0.9497	0.9289	0.954	0.94311	0.9084
y96.up	0.9817	0.9711	0.9501	0.9521	0.9659	0.9478	0.9287	0.954	0.9444	0.9607
y97.up	0.9789	0.9698	0.945	0.9436	0.9561	0.9483	0.9602	0.948	0.94898	0.9607
y98.up	0.9673	0.9661	0.9459	0.9619	0.9358	0.9493	0.9266	0.947	0.95464	0.9533
y99.up	0.9752	0.97	0.9427	0.9634	0.9405	0.9473	0.9305	0.947	0.9493	0.9866
47.up	0.9754	0.9741	0.9508	0.9627	0.9446	0.9401	0.9346	0.95	0.93266	0.9559
48.up	0.9718	0.9659	0.9307	0.9625	0.9197	0.9495	0.9613	0.967	0.93656	0.9542
49.up	0.9759	0.962	0.952	0.9753	0.9541	0.9466	0.9521	0.94	0.94462	0.94
50.up	0.9679	0.9652	0.9554	0.9621	0.9495	0.9514	0.952	0.96	0.9433	0.9066
51.up	0.9559	0.9616	0.9556	0.9549	0.9526	0.9399	0.954	0.975	0.9533	0.9333
52.up	0.976	0.9815	0.9226	0.952	0.9201	0.9496	0.9626	0.92	0.94663	0.9466
53.up	0.9711	0.977	0.9364	0.9669	0.9436	0.9538	0.9611	0.942	0.9594	0.9275
54.up	0.9745	0.951	0.9373	0.9589	0.9383	0.9482	0.9441	0.951	0.95188	0.9215
55.up	0.9581	0.9532	0.9224	0.9494	0.9594	0.9531	0.9643	0.963	0.94688	0.9382
56.up	0.9546	0.9667	0.9326	0.9576	0.941	0.9441	0.9206	0.955	0.93967	0.9679
57.up	0.9623	0.9546	0.941	0.9499	0.9487	0.9494	0.9383	0.929	0.93711	0.9935
58.up	0.9622	0.9586	0.9487	0.9703	0.9568	0.9423	0.9613	0.991	0.936	0.9549
60.up	0.9601	0.9561	0.9559	0.9493	0.9519	0.9587	0.9599	0.947	0.95464	0.9733
62.up	0.9541	0.9651	0.9558	0.9424	0.9367	0.9541	0.9383	0.933	0.95997	0.9416
63.up	0.9892	0.9682	0.9492	0.9696	0.9348	0.9443	0.9458	0.993	0.94632	0.9782
1.down	0.9415	0.972	0.932	0.9599	0.9227	0.9527	0.9481	0.94	0.94703	0.9333
10.down	0.9476	0.9602	0.9554	0.9682	0.9365	0.919	0.9602	0.937	0.95551	0.9523
12.down	0.961	0.9727	0.9379	0.9639	0.9452	0.9422	0.9755	0.957	0.95505	0.942
13.down	0.9774	0.9559	0.9268	0.9548	0.9561	0.9507	0.9534	0.907	0.95063	0.9066
2.down	0.9621	0.9708	0.9366	0.9654	0.9339	0.9557	0.9409	0.974	0.94354	0.9551
23.down	0.9379	0.9707	0.9333	0.9627	0.9228	0.936	0.947	0.961	0.9457	0.9738
24.down	0.9546	0.9597	0.9434	0.9622	0.9351	0.9286	0.9449	0.968	0.94867	0.9551
25.down	0.9607	0.9653	0.9414	0.96	0.9451	0.9487	0.936	0.96	0.93731	0.9466
26.down	0.9738	0.9762	0.9581	0.9696	0.9496	0.9476	0.9645	0.967	0.95615	0.9542
27.down	0.9635	0.9647	0.9414	0.9546	0.9453	0.9573	0.9553	0.94	0.94394	0.94
28.down	0.9574	0.966	0.9606	0.9754	0.9426	0.9507	0.9511	0.913	0.96129	0.96
29.down	0.9458	0.9562	0.926	0.9647	0.9202	0.9439	0.9348	0.961	0.94505	0.9411
3.down	0.9694	0.9705	0.9421	0.959	0.9515	0.9528	0.9517	0.962	0.94272	0.9371
30.down	0.9739	0.9633	0.9719	0.9581	0.9645	0.96	0.9507	0.96	0.9333	0.9466
31.down	0.9706	0.9732	0.966	0.9686	0.9613	0.9446	0.9414	0.953	0.94063	0.9666
32.down	0.9721	0.9713	0.9739	0.9721	0.9579	0.9498	0.9424	0.98	0.93531	0.9666
33.down	0.9703	0.9613	0.9466	0.9623	0.9479	0.9456	0.9442	0.944	0.92996	0.9333
34.down	0.9713	0.9653	0.9501	0.9578	0.9529	0.9379	0.9349	0.955	0.94994	0.9242
35.down	0.9729	0.971	0.9366	0.9762	0.937	0.957	0.9635	0.923	0.95701	0.9615
36.down	0.9692	0.9693	0.9699	0.9599	0.9492	0.9458	0.9532	0.9	0.94996	0.9666
37.down	0.9665	0.9754	0.9487	0.9675	0.9405	0.9473	0.9299	0.953	0.9333	0.88
38.down	0.9646	0.9674	0.962	0.9509	0.9484	0.9404	0.9614	0.961	0.96661	0.9738
39.down	0.9752	0.9737	0.9531	0.9365	0.9489	0.951	0.9379	0.948	0.93068	0.9019
4.down	0.9685	0.964	0.943	0.9642	0.9529	0.9464	0.9445	0.967	0.95225	0.9542
40.down	0.972	0.9699	0.974	0.9634	0.9499	0.9579	0.9421	0.96	0.93197	0.9666
41.down	0.9645	0.9604	0.9377	0.9551	0.9274	0.9549	0.9455	0.962	0.9397	0.9423
42.down	0.9669	0.9723	0.9497	0.9569	0.9239	0.9472	0.9405	0.958	0.93329	0.9333
43.down	0.9697	0.9568	0.9392	0.9569	0.94	0.9497	0.9405	0.993	0.93523	0.9607
44.down	0.9887	0.9737	0.9654	0.9445	0.9654	0.9503	0.947	0.967	0.9529	0.9215
45.down	0.9581	0.9683	0.9871	0.9566	0.9494	0.9464	0.9523	0.942	0.9594	0.9275
46.down	0.9754	0.9761	0.9779	0.966	0.9639	0.9488	0.9574	0.933	0.95862	0.96
5.down	0.9581	0.9614	0.9432	0.9392	0.9431	0.9497	0.9541	0.876	0.93197	0.9411
6.down	0.9559	0.9769	0.9507	0.9687	0.9308	0.9391	0.9204	0.987	0.9397	0.9551
64.down	0.9794	0.9526	0.9299	0.9614	0.9467	0.952	0.9439	0.94	0.94331	0.9466
65.down	0.9693	0.9635	0.948	0.9501	0.9573	0.9366	0.952	0.953	0.94597	0.9466
66.down	0.9694	0.9631	0.9703	0.9595	0.9703	0.946	0.9469	0.964	0.93239	0.9189
67.down	0.9737	0.9628	0.9226	0.9642	0.9582	0.9357	0.9427	0.893	0.95468	0.9642
68.down	0.9853	0.9664	0.9485	0.9671	0.9463	0.9451	0.9363	0.944	0.94786	0.875
69.down	0.9735	0.9705	0.9464	0.9615	0.956	0.9568	0.9424	0.924	0.93327	0.9696
7.down	0.9693	0.9721	0.9264	0.9612	0.9144	0.9565	0.9559	0.932	0.94686	0.9591
76.down	0.9517	0.9616	0.9651	0.9689	0.9395	0.9411	0.9659	0.955	0.9454	0.9393
8.down	0.9469	0.9604	0.9199	0.9523	0.9163	0.9568	0.9451	0.964	0.9432	0.9639
y100.down	0.9634	0.9694	0.9474	0.9585	0.9507	0.9505	0.9592	0.94	0.95663	0.94
y101.down	0.952	0.9747	0.9638	0.9711	0.9658	0.9525	0.958	0.933	0.95463	0.96
y102.down	0.9661	0.9754	0.9625	0.9567	0.9377	0.9497	0.9641	0.943	0.95151	0.9496
y103.down	0.9626	0.977	0.9633	0.9403	0.9534	0.9627	0.9593	0.915	0.96073	0.9411
y104.down	0.9573	0.9667	0.9454	0.9733	0.9372	0.9399	0.9386	1	0.94197	0.96
y105.down	0.9687	0.9603	0.9533	0.9711	0.939	0.9456	0.9487	0.949	0.94098	0.9038
y106.down	0.9674	0.97	0.9659	0.9466	0.9464	0.9587	0.9518	0.94	0.95863	0.96
y107.down	0.9402	0.9711	0.9553	0.9692	0.9533	0.9559	0.9641	0.981	0.9429	0.9358
y108.down	0.9557	0.9603	0.9255	0.9654	0.9237	0.9538	0.9397	0.974	0.93264	0.9551
y109.down	0.9585	0.9678	0.9678	0.9722	0.9529	0.9398	0.9381	0.938	0.93822	0.9506
y110.down	0.953	0.9731	0.9577	0.9699	0.9274	0.9487	0.9424	0.968	0.95573	0.9487
y111.down	0.9892	0.9784	0.9564	0.9618	0.9526	0.9546	0.9724	0.97	0.96177	0.9454
y112.down	0.9607	0.9713	0.9707	0.9688	0.9438	0.956	0.9446	0.973	0.9573	0.9466
y113.down	0.9779	0.9654	0.9547	0.9605	0.9379	0.9437	0.9654	0.927	0.94064	0.9666
y114.down	0.9579	0.9726	0.9346	0.9627	0.9231	0.9472	0.9706	0.927	0.94863	0.9733
y115.down	0.9634	0.9641	0.9378	0.964	0.9412	0.9386	0.9375	0.98	0.93795	0.9733
y116.down	0.9665	0.9685	0.9384	0.9523	0.9346	0.9442	0.9412	0.935	0.92675	0.9281
y117.down	0.966	0.974	0.9265	0.9706	0.9191	0.9506	0.9612	0.947	0.93931	0.9266
y118.down	0.9567	0.976	0.978	0.951	0.9478	0.9595	0.9315	0.962	0.9358	0.9622
y119.down	0.9739	0.9678	0.9477	0.9488	0.9449	0.9582	0.9499	0.958	0.95622	0.9375
y120.down	0.9758	0.9595	0.9496	0.9556	0.9343	0.9596	0.9597	0.97	0.9585	0.9292
y122.down	0.9759	0.9606	0.9614	0.9563	0.9453	0.9572	0.963	0.915	0.94696	0.923
y123.down	0.9756	0.9776	0.964	0.9503	0.9527	0.9496	0.938	0.935	0.93591	0.9542
y124.down	0.9671	0.9732	0.9647	0.9562	0.951	0.9548	0.949	0.915	0.93263	0.9477
y125.down	0.9587	0.9718	0.9385	0.9601	0.9345	0.9397	0.9431	0.941	0.93916	0.9411
y126.down	0.9596	0.9661	0.9603	0.9597	0.9369	0.9349	0.9219	0.943	0.9314	0.9433
y127.down	0.9574	0.9671	0.9653	0.958	0.943	0.9417	0.9228	0.967	0.9346	0.9346
y128.down	0.9559	0.9775	0.9532	0.952	0.9415	0.9583	0.9532	0.981	0.95381	0.9487
y129.down	0.9698	0.9593	0.9785	0.9603	0.964	0.9539	0.9396	0.943	0.95087	0.9433
y130.down	0.9693	0.971	0.9326	0.9698	0.9209	0.9439	0.9412	0.988	0.93268	0.9454
y131.down	0.9718	0.9717	0.9566	0.9737	0.9365	0.937	0.9486	0.917	0.94483	0.9487
y132.down	0.9721	0.9586	0.9752	0.972	0.9514	0.9486	0.9427	0.947	0.93796	0.9666
y133.down	0.9901	0.9746	0.9533	0.9613	0.9486	0.9547	0.9381	0.933	0.94482	0.96
y134.down	0.9733	0.9748	0.9553	0.9592	0.9505	0.9551	0.9446	0.953	0.9553	0.96
y135.down	0.9526	0.9634	0.9454	0.9621	0.9377	0.9466	0.9281	0.962	0.93968	0.9679
y136.down	0.9723	0.9641	0.9534	0.9628	0.9465	0.9364	0.919	0.943	0.94739	0.9433
y137.down	0.9783	0.9777	0.9353	0.9532	0.9339	0.9531	0.9373	0.962	0.93905	0.9615
y138.down	0.9726	0.9706	0.9504	0.9459	0.9541	0.9491	0.9441	0.956	0.93015	0.9308
y139.down	0.9761	0.9672	0.9387	0.9415	0.9321	0.9499	0.948	0.893	0.9513	0.94
y140.down	0.9646	0.9693	0.954	0.9569	0.9447	0.9585	0.921	0.958	0.93146	0.9515
y141.down	0.9721	0.9719	0.9319	0.9681	0.9325	0.9494	0.9393	0.947	0.9353	0.9666
y142.down	0.9569	0.9705	0.971	0.956	0.9495	0.9536	0.9509	0.948	0.94439	0.9411
y143.down	0.9574	0.9586	0.9461	0.9614	0.9314	0.9459	0.9274	0.953	0.93396	0.9666
y144.down	0.9526	0.9606	0.952	0.9718	0.9359	0.9478	0.9495	0.947	0.95062	0.92
y145.down	0.9842	0.9749	0.9556	0.9538	0.9799	0.9573	0.9437	0.961	0.9494	0.9166
y146.down	0.9751	0.9697	0.9515	0.9601	0.9535	0.958	0.9353	0.925	0.9408	0.9247
y147.down	0.976	0.9742	0.9598	0.9606	0.9545	0.9605	0.9551	0.923	0.95828	0.9761
y148.down	0.9522	0.9767	0.9643	0.9502	0.9604	0.9529	0.9615	0.975	0.96346	0.9622
y149.down	0.96	0.9651	0.9775	0.9488	0.9772	0.9638	0.9668	0.966	0.96319	0.9425
y150.down	0.9516	0.9775	0.9495	0.9489	0.9495	0.9472	0.963	0.937	0.96348	0.9371
y151.down	0.9743	0.9678	0.9711	0.9569	0.9678	0.9451	0.9659	0.98	0.96596	0.9477
y152.down	0.9685	0.9642	0.9525	0.9666	0.947	0.9436	0.9525	0.92	0.95057	0.9444
y153.down	0.954	0.966	0.956	0.9621	0.9407	0.954	0.9464	0.975	0.94649	0.9559
y154.down	0.9666	0.9645	0.9721	0.9768	0.9522	0.9462	0.9496	0.973	0.95026	0.9387
y155.down	0.9904	0.9789	0.9407	0.9594	0.9393	0.9555	0.9295	0.963	0.93699	0.9629
y156.down	0.9517	0.9799	0.9296	0.9491	0.9259	0.9549	0.949	0.931	0.93897	0.9811
y157.down	0.9592	0.9737	0.9333	0.9609	0.9223	0.9596	0.9428	0.91	0.94868	0.9038
y162.down	0.9642	0.9617	0.9668	0.9541	0.9432	0.9533	0.97	0.933	0.95915	0.9416
y163.down	0.9787	0.9704	0.9466	0.9701	0.946	0.9512	0.9306	0.949	0.9429	0.9487
y164.down	0.9623	0.9641	0.9598	0.9524	0.9289	0.9548	0.9437	0.938	0.9413	0.932
y165.down	0.9686	0.9738	0.947	0.9789	0.9403	0.9586	0.9439	0.974	0.94308	0.9607
y166.down	0.9789	0.9667	0.9416	0.9551	0.9288	0.9444	0.93	0.962	0.93969	0.9679
y167.down	0.9494	0.9652	0.9774	0.9627	0.9365	0.9567	0.9527	0.953	0.93996	0.8866
y168.down	0.9787	0.9733	0.9432	0.9464	0.9435	0.9556	0.9397	0.956	0.93491	0.9945
y169.down	0.9772	0.972	0.952	0.9612	0.9626	0.9413	0.9359	0.973	0.92863	0.92
y170.down	0.98	0.9606	0.936	0.9659	0.9419	0.9579	0.9532	0.953	0.9453	0.94
y171.down	0.9706	0.9627	0.9619	0.9705	0.9537	0.9536	0.941	0.974	0.93596	0.9477
y172.down	0.9768	0.9561	0.9774	0.9714	0.9665	0.9473	0.96	0.973	0.93663	0.94
y173.down	0.962	0.9672	0.9327	0.9384	0.93	0.9574	0.9394	0.954	0.94375	0.9738
y174.down	0.9741	0.9779	0.9225	0.9536	0.9309	0.9529	0.9378	0.966	0.9463	0.9209
y175.down	0.9383	0.9596	0.9171	0.9499	0.9217	0.9513	0.9403	0.955	0.93778	0.923
y176.down	0.9684	0.9665	0.9562	0.9653	0.9344	0.9515	0.9352	0.928	0.93657	0.9673
y177.down	0.9863	0.9616	0.9468	0.9712	0.974	0.9434	0.9329	0.983	0.93331	0.9152
y178.down	0.9629	0.9796	0.9192	0.9629	0.9275	0.9422	0.9463	0.923	0.95292	0.9583
y179.down	0.9639	0.9693	0.9215	0.9594	0.9171	0.9459	0.9337	0.982	0.93872	0.9636
y180.down	0.9536	0.969	0.9141	0.9537	0.9101	0.9513	0.9239	0.944	0.9333	0.9491
y181.down	0.9501	0.9701	0.9198	0.9666	0.9225	0.9398	0.9399	0.953	0.95263	0.9733
y182.down	0.9697	0.9612	0.9253	0.9621	0.9359	0.9536	0.9418	0.895	0.94636	0.9411
y183.down	0.9719	0.9708	0.9686	0.9505	0.9471	0.9525	0.9686	0.989	0.95155	0.9569
y186.down	0.9522	0.9653	0.9504	0.9693	0.9319	0.9502	0.9425	0.954	0.94373	0.915
y187.down	0.9411	0.9757	0.9463	0.9431	0.9351	0.9489	0.9319	0.987	0.93917	0.9607
y188.down	0.9623	0.9748	0.9407	0.9583	0.9261	0.945	0.9202	0.975	0.93204	0.9811
y189.down	0.97	0.9659	0.9307	0.9635	0.9318	0.9432	0.9223	0.899	0.93567	0.9404
y190.down	0.9542	0.9594	0.9582	0.9522	0.9398	0.9424	0.9375	0.948	0.9346	0.915
y191.down	0.9607	0.9587	0.9528	0.9639	0.9357	0.9574	0.9445	0.948	0.93786	0.9346
y192.down	0.9573	0.9777	0.9377	0.9398	0.9397	0.952	0.938	0.937	0.94275	0.9549
y193.down	0.9805	0.9621	0.9266	0.9586	0.9412	0.9432	0.9346	0.953	0.94463	0.96
y194.down	0.9826	0.9699	0.93	0.9632	0.9512	0.9434	0.9385	0.947	0.94196	0.92
y195.down	0.9838	0.976	0.9156	0.9493	0.9409	0.9571	0.9369	0.964	0.94281	0.9642
y196.down	0.9749	0.9621	0.9378	0.9438	0.9302	0.9488	0.9472	0.948	0.9258	0.9425
y197.down	0.9833	0.9727	0.9058	0.9534	0.9285	0.9612	0.94	0.953	0.94265	0.9533
y198.down	0.9571	0.9742	0.8917	0.9699	0.89	0.957	0.9356	0.939	0.93933	0.9575
y199.down	0.9674	0.9727	0.9385	0.9675	0.954	0.9433	0.9414	0.967	0.93663	0.9666
y201.down	0.986	0.9693	0.9694	0.936	0.9623	0.9625	0.9414	0.931	0.94301	0.9305
y202.down	0.9701	0.9772	0.9616	0.9493	0.9593	0.9558	0.951	0.976	0.94637	0.994
y203.down	0.9895	0.9734	0.9279	0.9631	0.9564	0.9579	0.9321	0.955	0.93933	0.9393
y204.down	0.9717	0.9729	0.9212	0.9582	0.9321	0.9544	0.9485	0.964	0.9345	0.9454
y205.down	0.9805	0.9781	0.9063	0.9363	0.9213	0.9407	0.927	0.971	0.92521	0.977
y206.down	0.9606	0.9629	0.9326	0.9459	0.9246	0.9404	0.9372	0.953	0.93197	0.9666
y207.down	0.9724	0.97	0.9024	0.9745	0.8899	0.9566	0.9266	0.938	0.94178	0.9491
y208.down	0.9564	0.9593	0.9243	0.9428	0.9112	0.9386	0.9362	0.964	0.94638	0.9523
y209.down	0.9788	0.9691	0.9194	0.9688	0.9288	0.9533	0.9317	0.969	0.92199	0.9384
y210.down	0.9699	0.9657	0.9121	0.96	0.9115	0.9584	0.9302	0.939	0.92722	0.9575
y211.down	0.967	0.973	0.8994	0.9471	0.9091	0.9345	0.9235	0.97	0.93427	0.9601
y212.down	0.9813	0.9647	0.9293	0.9773	0.9378	0.9547	0.9354	0.933	0.9433	0.9733
y213.down	0.9777	0.9617	0.9419	0.9696	0.9628	0.9444	0.9266	0.975	0.93946	0.932
y214.down	0.9447	0.9687	0.9266	0.9638	0.9078	0.9466	0.9233	0.953	0.9433	0.9866
y215.down	0.9782	0.9655	0.956	0.966	0.9659	0.9477	0.9433	0.975	0.94686	0.9506
y216.down	0.9718	0.981	0.9524	0.9522	0.9589	0.9459	0.9399	0.941	0.94964	0.9411
y217.down	0.9713	0.9793	0.9699	0.9633	0.9491	0.9572	0.9585	0.953	0.95329	0.9466
y218.down	0.9699	0.9705	0.9509	0.9478	0.9477	0.9588	0.9405	0.97	0.94298	0.9757
y219.down	0.9694	0.973	0.9579	0.9541	0.9618	0.9624	0.9541	0.956	0.95907	0.9685
y220.down	0.9668	0.9686	0.9591	0.9673	0.9347	0.9622	0.9253	0.981	0.94586	0.9685
y221.down	0.9719	0.9656	0.9208	0.9506	0.9108	0.954	0.9305	0.971	0.94248	0.9712
y223.down	0.9491	0.9625	0.9699	0.9625	0.9447	0.954	0.9533	0.917	0.94664	0.9583
y224.down	0.9736	0.9668	0.9717	0.9612	0.96	0.9382	0.9607	0.964	0.95873	0.9454
y225.down	0.9744	0.9718	0.9534	0.9574	0.9383	0.9423	0.9313	0.948	0.94113	0.9673
y226.down	0.9594	0.9673	0.9606	0.9692	0.946	0.9525	0.9546	0.933	0.94397	0.9533
y227.down	0.9666	0.9659	0.9483	0.9573	0.9359	0.953	0.9457	0.928	0.95028	0.9477
y228.down	0.9674	0.9715	0.9526	0.9692	0.9259	0.9534	0.9354	0.953	0.94264	0.9533
y229.down	0.9686	0.9723	0.9426	0.9711	0.9352	0.942	0.9491	0.925	0.93705	0.9433
y230.down	0.9704	0.9749	0.9515	0.9549	0.9378	0.9482	0.9392	0.954	0.94309	0.915
y231.down	0.9659	0.9721	0.9517	0.9603	0.9362	0.9438	0.9585	0.951	0.95055	0.9691
y232.down	0.9673	0.9712	0.9411	0.9572	0.932	0.9454	0.9371	0.942	0.94354	0.9551
y233.down	0.9716	0.9636	0.9615	0.9674	0.9528	0.9391	0.947	0.918	0.94523	0.9622
y234.down	0.9757	0.9713	0.93	0.9602	0.9199	0.9474	0.9435	0.949	0.92878	0.9358
y235.down	0.9737	0.9673	0.9365	0.961	0.9357	0.9423	0.9383	0.975	0.93957	0.9371
y236.down	0.987	0.969	0.9382	0.9548	0.9338	0.9393	0.9544	0.938	0.9376	0.932
y237.down	0.9546	0.9639	0.9298	0.9573	0.9252	0.9512	0.9281	0.933	0.94529	0.94
y238.down	0.9698	0.9705	0.9726	0.9529	0.951	0.9509	0.9575	0.993	0.94636	0.8954
y239.down	0.9464	0.9757	0.9463	0.9589	0.9391	0.9516	0.9328	0.922	0.9346	0.9542
y240.down	0.9739	0.9668	0.9487	0.9693	0.9429	0.9494	0.9595	0.981	0.95444	0.9423
y241.down	0.9614	0.9674	0.9627	0.9526	0.9508	0.962	0.954	0.953	0.95463	0.9533
y242.down	0.9737	0.9713	0.9745	0.9628	0.9565	0.9615	0.9532	0.962	0.86983	0.9743
y243.down	0.9705	0.9758	0.9679	0.9529	0.9365	0.9491	0.9673	0.974	0.95357	0.9477
y244.down	0.9687	0.9666	0.9752	0.9706	0.9672	0.9493	0.9614	0.987	0.96463	0.8933
y245.down	0.9698	0.9821	0.9591	0.9695	0.9469	0.9432	0.948	0.944	0.93699	0.9444
y246.down	0.9724	0.9691	0.9673	0.9423	0.9517	0.9471	0.9523	0.961	0.93525	0.9411
y247.down	0.9654	0.9623	0.9541	0.9629	0.9452	0.956	0.9516	0.925	0.95213	0.9308
y248.down	0.9672	0.9634	0.9547	0.9612	0.942	0.942	0.948	0.973	0.93462	0.9266
y249.down	0.9601	0.9699	0.9503	0.9726	0.9341	0.9431	0.9262	0.961	0.9333	0.9542
y250.down	0.9801	0.9646	0.9533	0.968	0.9446	0.9547	0.9507	0.947	0.95262	0.9666
y78.down	0.9554	0.9667	0.9266	0.9687	0.9344	0.9666	0.9499	0.96	0.94929	0.9266
y79.down	0.9725	0.9634	0.9221	0.9488	0.9327	0.9445	0.9484	0.948	0.95093	0.9542
y80.down	0.9622	0.968	0.9587	0.9465	0.9662	0.954	0.9553	0.983	0.96203	0.9597
y81.down	0.9522	0.9679	0.9521	0.9334	0.9503	0.946	0.9328	0.981	0.9421	0.9748
y82.down	0.9426	0.9684	0.948	0.9673	0.9529	0.9519	0.9297	0.932	0.94933	0.9753
y83.down	0.9687	0.9685	0.9513	0.9659	0.9445	0.9545	0.9493	0.933	0.93662	0.9533
y84.down	0.9674	0.9786	0.9199	0.9541	0.9113	0.954	0.9282	0.953	0.92331	0.9333
y85.down	0.9666	0.9713	0.9726	0.9699	0.9626	0.9526	0.9279	0.94	0.94198	0.9466
y86.down	0.9713	0.9665	0.9354	0.9499	0.9279	0.9498	0.9327	0.953	0.94263	0.9533
y87.down	0.9686	0.9622	0.9341	0.9635	0.9341	0.9477	0.9426	0.931	0.93643	0.9245
y88.down	0.9673	0.9628	0.9475	0.9597	0.9242	0.9537	0.9261	0.968	0.93905	0.923
y89.down	0.9559	0.9707	0.964	0.9697	0.9521	0.9571	0.9365	0.897	0.9442	0.9423
y90.down	0.9303	0.9767	0.946	0.95	0.944	0.9673	0.936	0.98	0.94131	0.9333
y91.down	0.9725	0.9699	0.9456	0.9667	0.9216	0.9494	0.9485	0.962	0.94931	0.9743
y92.down	0.968	0.9636	0.9536	0.9593	0.9425	0.9469	0.9512	0.981	0.94191	0.9691
y93.down	0.9714	0.9726	0.9646	0.9687	0.9431	0.9574	0.9286	0.967	0.94063	0.9666
y94.down	0.9776	0.9685	0.9483	0.9634	0.9468	0.9424	0.9477	0.98	0.94963	0.9477
y95.down	0.977	0.9739	0.9419	0.9562	0.9418	0.9432	0.9431	0.935	0.94376	0.9738
y96.down	0.9655	0.9634	0.9776	0.9601	0.968	0.961	0.9403	0.929	0.94291	0.9743
y97.down	0.9735	0.9731	0.9553	0.964	0.9512	0.9526	0.9466	0.96	0.9413	0.9733
y98.down	0.9754	0.9648	0.9567	0.968	0.9533	0.9533	0.9519	0.913	0.95397	0.9266
y99.down	0.9815	0.9673	0.9276	0.9459	0.9494	0.9554	0.9412	0.909	0.92972	0.9646
47.down	0.9628	0.9706	0.947	0.9532	0.9424	0.9503	0.9346	0.98	0.94396	0.94
48.down	0.9647	0.9692	0.9451	0.9581	0.9444	0.9346	0.9391	0.915	0.94439	0.9673
49.down	0.9799	0.9726	0.9727	0.9681	0.9527	0.9466	0.9448	0.94	0.94463	0.92
50.down	0.973	0.9678	0.9712	0.9562	0.9531	0.9438	0.9451	0.987	0.94896	0.9281
51.down	0.953	0.9783	0.949	0.9549	0.9482	0.9469	0.9491	1	0.94898	0.8954
52.down	0.9602	0.9592	0.9608	0.9626	0.9422	0.9503	0.9439	0.967	0.95036	0.9674
53.down	0.9587	0.9655	0.9561	0.9554	0.9513	0.95	0.9418	0.953	0.93464	0.94
54.down	0.9646	0.9757	0.9465	0.9673	0.9295	0.9654	0.9463	0.908	0.94111	0.9673
55.down	0.9612	0.9738	0.9324	0.9417	0.9554	0.9453	0.937	0.944	0.94254	0.9722
56.down	0.9753	0.97	0.9488	0.9711	0.9653	0.9558	0.9454	0.94	0.92986	0.9066
57.down	0.9767	0.9707	0.9494	0.9605	0.964	0.958	0.9612	0.98	0.95529	0.9266
58.down	0.9585	0.9681	0.9531	0.9522	0.9384	0.9536	0.9371	0.977	0.95751	0.9242
59.down	0.9843	0.9669	0.9552	0.9594	0.9377	0.9405	0.9321	0.971	0.94055	0.9565
60.down	0.9546	0.9695	0.9545	0.9473	0.9361	0.9424	0.9677	0.944	0.94718	0.9444
61.down	0.9654	0.9613	0.9696	0.9505	0.9591	0.9408	0.9429	0.978	0.95371	0.9677
62.down	0.9653	0.9579	0.9614	0.966	0.9498	0.9465	0.9373	0.96	0.95998	0.9533
63.down	0.9659	0.9603	0.9357	0.9447	0.9192	0.9495	0.9301	0.907	0.95344	0.9612
